# Supplementary material for: Macrophage Migration Inhibitory Factor Is a Molecular Determinant of the Anti-EGFR Monoclonal Antibody Cetuximab Resistance in Human Colorectal Cancer Cells
Source: Cancers (Basel). 2019 Sep 25;11(10):1430. doi: 10.3390/cancers11101430 (PMC6826402; doi:10.3390/cancers11101430)
Supplement: Supplementary file 1 [file cancers-11-01430-s001.zip]

Archive with 3 entries (2 files):
- cancers-580901-suppl-final/
- cancers-580901-suppl-final/cancers-580901-supplementary material.docx
- cancers-580901-suppl-final/Table S1.xlsx
