# Supplementary material for: Macrophage Migration Inhibitory Factor Is a Molecular Determinant of the Anti-EGFR Monoclonal Antibody Cetuximab Resistance in Human Colorectal Cancer Cells
Source: Cancers (Basel). 2019 Sep 25;11(10):1430. doi: 10.3390/cancers11101430 (PMC6826402; doi:10.3390/cancers11101430)
Supplement: Supplementary file 1 [file cancers-11-01430-s001.zip › cancers-580901-suppl-final/Table S1.xlsx]

## Sheet: TMT_GEO_GEO-CR CRC cells
Table S1. List of identified proteins in GEO and GEO-CR CRC cells by quantitative nanoLC MS/MS.
Accession	Description	Contaminant	Abundance Ratio: (126) / (128C)	Exp. q-value	Sum PEP Score	Coverage	# Peptides	# PSMs	# Unique Peptides	# Protein Groups	# AAs	MW [kDa]	calc. pI	Found in Sample: [S1] F1: 126, Sample	Found in Sample: [S2] F2: 126, Sample	Found in Sample: [S3] F3: 126, Sample	Found in Sample: [S5] F1: 128C, Control	Found in Sample: [S8] F2: 128C, Control	Found in Sample: [S11] F3: 128C, Control	Modifications	Abundances (Grouped): 126	Abundances (Grouped): 128C	Abundances (Grouped) Standard Error [%]: 126	Abundances (Grouped) Standard Error [%]: 128C	Abundances (Scaled): F1: 126, Sample	Abundances (Scaled): F2: 126, Sample	Abundances (Scaled): F3: 126, Sample	Abundances (Scaled): F1: 128C, Control	Abundances (Scaled): F2: 128C, Control	Abundances (Scaled): F3: 128C, Control	emPAI	# Razor Peptides	Score Sequest HT	# Peptides Sequest HT
P14174	Macrophage Migration inhibitory factor [OS=Homo sapiens]	FALSE	2.39	0.00239521	6.92659	26.087	2	10	2	1	115	12.468	7.88	High	High	High	High	High	High		144.8	60.6	2.3	7.04	148.6	143.7	142.2	59.8	56.8	65.2	4.623	0	22.7964	2
Q99439	Calponin-2 [OS=Homo sapiens]	FALSE	1.813	0	55.0646	40.4531	9	30	7	1	309	33.675	7.33	High	High	High	High	High	High		135.2	74.5	4.61	6.01	136.4	128.4	140.7	71.9	79.7	72	4.995	2	103.029	9
Q7LBR1	Charged multivesicular body protein 1b [OS=Homo sapiens]	FALSE	1.788	0.00370428	4.92405	7.53769	2	4	2	1	199	22.095	8.1	High	High	High	High	High	High		148.7	83.2	1.41	4.66		147.3	150.2		86	80.5	0.52	0	4.44241	2
P84101-1	Small EDRK-rich factor 2 [OS=Homo sapiens]	FALSE	1.704	0.00239521	6.49708	40.678	3	6	3	1	59	6.896	10.45	High	High	High	High	High	High		119.8	70.3	11.98	2.1	136.1	109	114.3	71	71.3	68.6	9	0	14.1326	3
Q9UEE9-1	Craniofacial development protein 1 [OS=Homo sapiens]	FALSE	1.681	0.0025385	6.37415	6.68896	2	4	2	1	299	33.573	4.81	High	High	High	High	High	High		131.2	78.1	1.29	1.68	131.9	132.5	129.3	78.1	76.8	79.4	0.292	0	12.0081	2
P05204	Non-histone chromosomal protein HMG-17 [OS=Homo sapiens]	FALSE	1.66	0	17.0139	30	3	23	3	1	90	9.387	9.99	High	High	High	High	High	High		131.8	79.4	2.34	2.05	135.3	130.7	129.5	77.7	79.8	80.9	14.849	0	62.9029	3
P56381	ATP synthase subunit epsilon, mitochondrial [OS=Homo sapiens]	FALSE	1.621	0.00681334	3.7064	29.4118	2	5	2	1	51	5.776	9.92	High	High	High	High	High	High		122.2	75.3	5.84	12	126.9	114	125.7	69.7	85.8	70.6	2.162	0	12.6544	2
P05141	ADP/ATP translocase 2 [OS=Homo sapiens]	FALSE	1.618	0	82.73	42.2819	15	184	5	1	298	32.831	9.69	High	High	High	High	High	High		125.7	77.7	1.35	1.5	127.3	125.9	123.9	77.1	76.9	79	11.452	10	556.636	15
P09234	U1 small nuclear ribonucleoprotein C [OS=Homo sapiens]	FALSE	1.558	0.000352609	9.87957	13.2075	2	5	2	1	159	17.381	9.67	High	High	High	High	High	High		119.8	76.9	2.06	4.16	118	121.5		74.6	79.2		4.623	0	13.7278	2
P54868-1	Hydroxymethylglutaryl-CoA synthase, mitochondrial [OS=Homo sapiens]	FALSE	1.543	0	79.4051	40.1575	16	82	15	1	508	56.599	8.16	High	High	High	High	High	High		122.4	79.3	0.74	2.57	122.5	121.5	123.3	80.1	80.9	77	4.233	0	243.299	16
Q01844-5	Isoform 5 of RNA-binding protein EWS [OS=Homo sapiens]	FALSE	1.531	0	27.9015	11.4977	6	22	6	1	661	68.923	9.29	High	High	High	High	High	High		121.1	79.1	4.66	3.55	122.2	114.9	126.1	77.4	82.3	77.5	1.228	0	69.8035	6
P11279	Lysosome-associated membrane glycoprotein 1 [OS=Homo sapiens]	FALSE	1.509	0	21.1967	12.2302	5	10	5	1	417	44.854	8.75	High	High	High	High	High	High		122.8	81.4	13.48	16.15	103.7	133.3	131.4	96.5	73	74.5	0.823	0	31.7649	5
P60468	protein transport protein Sec61 subunit beta [OS=Homo sapiens]	FALSE	1.508	0.000352609	9.81524	30.2083	3	6	3	1	96	9.968	11.56	High	High	High	High	High	High		122.5	81.2	4.12	2.79	125.6	125.2	116.6	81.4	78.9	83.4	2.162	0	15.8139	3
P62318	small nuclear ribonucleoprotein sm d3 [OS=Homo sapiens]	FALSE	1.507	0	29.813	47.619	4	21	4	1	126	13.907	10.32	High	High	High	High	High	High		125.8	83.5	8.23	7.8	115.1	135.8	126.5	90.5	77.7	82.3	4.995	0	84.7956	4
P49207	60S ribosomal protein L34 [OS=Homo sapiens]	FALSE	1.5	0	22.2124	41.8803	6	26	6	1	117	13.284	11.47	High	High	High	High	High	High		124.1	82.8	3.82	5.39	124.8	128.5	119.1	80.5	79.9	87.9	45.416	0	69.9176	6
P21796	voltage-dependent anion-selective channel protein 1 [OS=Homo sapiens]	FALSE	1.489	0	102.355	67.1378	15	171	14	1	283	30.754	8.54	High	High	High	High	High	High		120.6	81	1.63	2.5	119.1	122.8	119.8	82	78.7	82.3	20.544	1	572.715	15
Q9Y6C9	Mitochondrial carrier homolog 2 [OS=Homo sapiens]	FALSE	1.48	0	21.0863	27.0627	6	12	6	1	303	33.309	7.97	High	High	High	High	High	High		125.6	84.9	9.23	8.76	113	127.9	135.8	92.5	84.3	77.7	1.371	0	39.093	6
P09496-2	Isoform Non-brain of Clathrin light chain A [OS=Homo sapiens]	FALSE	1.479	0	25.1205	30.2752	7	21	7	1	218	23.647	4.53	High	High	High	High	High	High		128.1	86.6	13.05	11.66	108.8	139	136.4	98.2	80.8	80.7	9	0	59.9057	7
Q9BRT2	Ubiquinol-cytochrome-c reductase complex assembly factor 2 [OS=Homo sapiens]	FALSE	1.475	0.000352609	10.1922	27.7778	2	3	2	1	126	14.865	7.37	High	High	High	High	High	High		129.2	87.6	37.3	31.44	176.6	130.7	80.2	62.5	83.2	117.1	0.778	0	5.37002	2
P00492	Hypoxanthine-guanine phosphoribosyltransferase [OS=Homo sapiens]	FALSE	1.472	0	33.0864	57.7982	9	22	9	1	218	24.564	6.68	High	High	High	High	High	High		119.9	81.4	3.18	1.7	117.3	124.3	118.2	82.3	79.9	82.2	4.878	0	63.9015	9
P30533	alpha-2-macroglobulin receptor-associated protein [OS=Homo sapiens]	FALSE	1.464	0	23.6006	23.5294	8	14	8	1	357	41.441	8.78	High	High	High	High	High	High		121.6	83.1	3.98	5.62	125.3	123.4	116.1	79.9	80.9	88.5	1.031	0	38.1014	8
Q7RTV0	PHD finger-like domain-containing protein 5A [OS=Homo sapiens]	FALSE	1.444	0.000352609	10.4617	26.3636	2	4	2	1	110	12.397	8.41	High	High	High	High	High	High		118.1	81.8	12.78	15.41	101.2	130.1	123.1	94.6	69.4	81.4	0.778	0	13.4838	2
Q8IWS0-1	PHD finger protein 6 [OS=Homo sapiens]	FALSE	1.442	0.000352609	10.5112	12.6027	4	11	4	1	365	41.264	8.68	High	High	High	High	High	High		118.5	82.2	5.77	2.92	123.2	110.7	121.7	80.9	85	80.7	0.492	0	26.0399	4
P52895	Aldo-keto reductase family 1 member C2 [OS=Homo sapiens]	FALSE	1.442	0	33.6647	32.8173	10	24	4	1	323	36.712	7.49	High	High	High	High	High	High		121.2	84.1	15.09	20.76	126	136.7	101	78.4	70.1	103.7	2.34	0	62.6089	10
P45973	chromobox protein homolog 5 [OS=Homo sapiens]	FALSE	1.437	0	35.4126	45.0262	8	34	7	1	191	22.211	5.86	High	High	High	High	High	High		117.7	82	3.73	3.53	120.4	112.7	120.2	80.8	85.3	79.8	5.813	0	92.6811	8
P02771	Alpha-fetoprotein [OS=Homo sapiens]	FALSE	1.433	0.000352609	10.39	2.95567	2	5	2	1	609	68.633	5.68	High	High	High	High	High	High		118.2	82.5	5.3	5.87	117.8	112.1	124.6	79.5	88.1	79.9	0.194	0	18.0389	2
P61970	nuclear transport factor 2 [OS=Homo sapiens]	FALSE	1.43	0	16.4243	29.9213	3	11	3	1	127	14.469	5.38	High	High	High	High	High	High		119.9	83.9	2.68	2.86	123	116.6	120.2	81.2	85.8	84.7	2.162	0	28.4289	3
O75937	DnaJ homolog subfamily C member 8 [OS=Homo sapiens]	FALSE	1.424	0	28.2451	29.249	9	16	9	1	253	29.823	9.06	High	High	High	High	High	High		123.1	86.4	8.68	7.82	113.6	121.1	134.6	92.8	87.1	79.4	2.981	0	52.8466	9
P11413-2	Isoform Long of Glucose-6-phosphate 1-dehydrogenase [OS=Homo sapiens]	FALSE	1.423	0	101.362	41.7112	21	95	21	1	561	63.786	6.89	High	High	High	High	High	High		118.1	83	1.05	1.05	118.2	119.4	116.9	83.7	82	83.4	3.732	0	304.391	21
P02765	Alpha-2-HS-glycoprotein [OS=Homo sapiens]	FALSE	1.418	0	20.0383	5.44959	3	28	3	1	367	39.3	5.72	High	High	High	High	High	High		123.8	87.3	3.15	0.96	125.5	119.3	126.5	86.3	87.9	87.6	1.154	0	84.3155	3
P55010	Eukaryotic translation initiation factor 5 [OS=Homo sapiens]	FALSE	1.415	0	34.7462	19.9536	8	30	8	1	431	49.192	5.58	High	High	High	High	High	High		119	84.1	8.22	7.54	112.2	114.6	130.2	88.4	87.1	76.8	1.555	0	70.4539	8
P61960	Ubiquitin-fold modifier 1 [OS=Homo sapiens]	FALSE	1.414	0	12.5662	58.8235	3	10	3	1	85	9.112	9.31	High	High	High	High	High	High		123.6	87.4	17.99	13.57	138.3	134.5	98	79.1	82.2	101	5.31	0	28.7673	3
Q9BY42	protein RTF2 homolog [OS=Homo sapiens]	FALSE	1.401	0	16.5417	13.7255	3	5	3	1	306	33.865	8.59	High	High	High	High	High	High		115.4	82.4	1.68	3.01	117.2	115.8	113.3	81.8	80.2	85.1	0.413	0	14.7358	3
P62244	40S ribosomal protein S15a [OS=Homo sapiens]	FALSE	1.399	0	21.3894	43.8462	7	39	7	1	130	14.83	10.13	High	High	High	High	High	High		117.9	84.3	1.4	2.38	118.2	116.2	119.4	83.4	86.6	82.9	4.337	0	96.5384	7
P41208	centrin-2 [OS=Homo sapiens]	FALSE	1.397	0.00365253	5.42618	9.30233	2	4	2	1	172	19.726	5	High	High	High	High	High	High		120.8	86.5	8.53	8.77	109.6	129.9	123	95	80.3	84.3	0.585	0	10.7879	2
P47914	60S ribosomal protein L29 [OS=Homo sapiens]	FALSE	1.389	0	21.9032	27.044	5	17	5	1	159	17.741	11.66	High	High	High	High	High	High		122.2	88	11.71	9.4	113.9	114	138.7	93	92.5	78.4	13.678	0	49.383	5
O43660-1	Pleiotropic regulator 1 [OS=Homo sapiens]	FALSE	1.386	0.000352609	10.3017	8.17121	3	6	3	1	514	57.158	9.17	High	High	High	High	High	High		122.8	88.6	11.24	8.34	134.6	126.2	107.6	81.9	87.4	96.5	0.259	0	18.572	3
P14635	G2/mitotic-specific cyclin-B1 [OS=Homo sapiens]	FALSE	1.384	0.000352609	9.56372	7.3903	3	4	3	1	433	48.306	7.47	High	High	High	High	High	High		114.4	82.7	13.15	13.66		103.8	125		90.7	74.7	0.369	0	12.3648	3
P07355-2	Isoform 2 of Annexin A2 [OS=Homo sapiens]	FALSE	1.378	0	168.061	62.465	25	359	25	1	357	40.386	8.37	High	High	High	High	High	High		115.6	83.9	1.01	0.73	116.9	114.9	115	83.2	84	84.4	46.863	0	1286.13	25
P08962	CD63 antigen [OS=Homo sapiens]	FALSE	1.376	0.00292778	5.81172	7.56303	2	6	2	1	238	25.619	7.81	High	High	High	High	High	High		121.3	88.1	6.77	7.6	112	127.6	124.3	95.9	83.9	84.7	0.425	0	18.0577	2
P49458	Signal recognition particle 9 kDa protein [OS=Homo sapiens]	FALSE	1.374	0	23.7232	50	5	45	5	1	86	10.105	7.97	High	High	High	High	High	High		119.1	86.7	5.14	3.74	118.4	125.6	113.4	87.1	83.3	89.7	12.895	0	121.913	5
P40306	Proteasome subunit beta type-10 [OS=Homo sapiens]	FALSE	1.373	0	11.6813	10.2564	4	8	4	1	273	28.918	7.81	High	High	High	High	High	High		118	85.9	5.42	5.54	121.4	121.9	110.6	84	82.4	91.3	0.848	0	25.1813	4
P07900-2	Isoform 2 of Heat shock protein HSP 90-alpha [OS=Homo sapiens]	FALSE	1.372	0	328.116	54.5667	50	665	30	1	854	98.099	5.16	High	High	High	High	High	High		115	83.8	0.1	1.14	115.2	115	114.9	82.8	84.2	84.6	46.149	2	2265.58	50
O75915	PRA1 family protein 3 [OS=Homo sapiens]	FALSE	1.372	0	18.0893	23.4043	4	12	4	1	188	21.6	9.77	High	High	High	High	High	High		118.8	86.6	7.73	2.07	117.4	110.4	128.6	88	87.1	84.6	5.813	0	37.2573	4
P62266	40S ribosomal protein S23 [OS=Homo sapiens]	FALSE	1.365	0	30.6133	48.951	6	21	6	1	143	15.798	10.49	High	High	High	High	High	High		115.1	84.3	2.33	5.58	116.6	116.8	112	82.1	81.2	89.7	12.335	0	65.8462	6
P61927	60S ribosomal protein L37 [OS=Homo sapiens]	FALSE	1.365	0.00239521	6.66098	28.866	4	11	4	1	97	11.071	11.74	High	High	High	High	High	High		118	86.5	13.23	9.72	112.3	135.6	106	90.4	76.8	92.2	3.217	0	18.0175	4
P54709	sodium/potassium-transporting ATPase subunit beta-3 [OS=Homo sapiens]	FALSE	1.364	0	21.2613	24.7312	6	12	6	1	279	31.492	8.35	High	High	High	High	High	High		116.8	85.6	4.86	6.45	120.8	112.8		81.7	89.5		1.512	0	34.4078	6
P02786	Transferrin receptor protein 1 [OS=Homo sapiens]	FALSE	1.362	0	176.879	42.5	29	157	29	1	760	84.818	6.61	High	High	High	High	High	High		115.1	84.5	1.58	1.32	113.8	117.2	114.3	85.8	84	83.8	6.627	0	494.463	29
Q9NX14-2	Isoform 2 of NADH dehydrogenase [ubiquinone] 1 beta subcomplex subunit 11, mitochondrial [OS=Homo sapiens]	FALSE	1.359	0	13.1134	20.8589	2	5	2	1	163	18.352	5.24	High	High	High	High	High	High		115.4	84.9	8.64	8.76	104.3	118.5	123.5	93.1	83.1	78.6	0.701	0	18.5102	2
P32119	Peroxiredoxin-2 [OS=Homo sapiens]	FALSE	1.351	0	74.1112	58.0808	11	63	10	1	198	21.878	5.97	High	High	High	High	High	High		117.7	87.2	5.13	3.9	121	110.8	121.4	84.8	91.1	85.6	30.623	0	216.12	11
P61604	10 kDa heat shock protein, mitochondrial [OS=Homo sapiens]	FALSE	1.34	0	53.2608	81.3725	11	187	11	1	102	10.925	8.92	High	High	High	High	High	High		118.7	88.6	1.32	0.72	120	119.2	117	88.7	87.9	89.1	38.811	0	550.623	11
P20290-1	transcription factor BTF3 [OS=Homo sapiens]	FALSE	1.34	0	31.9028	31.5534	7	42	2	1	206	22.154	9.38	High	High	High	High	High	High		116.3	86.8	7.97	7.87	126.6	108.6	113.7	80.6	94.1	85.6	6.017	5	147.063	7
P16070	CD44 antigen [OS=Homo sapiens]	FALSE	1.334	0	31.2041	13.0728	8	26	8	1	742	81.487	5.33	High	High	High	High	High	High		117.7	88.3	9.23	8.93	128.5	106.8	118	80.4	96.1	88.2	0.84	0	69.5564	8
Q9ULZ3	apoptosis-associated speck-like protein containing a CARD [OS=Homo sapiens]	FALSE	1.333	0	18.44	27.1795	5	13	5	1	195	21.613	6.34	High	High	High	High	High	High		115.4	86.6	7.43	7.58	122.7	106	117.6	80.2	93.4	86.3	1.61	0	38.5814	5
P83731	60S ribosomal protein L24 [OS=Homo sapiens]	FALSE	1.331	0	48.6938	45.8599	10	61	10	1	157	17.768	11.25	High	High	High	High	High	High		116.8	87.7	1.78	0.66	114.7	118.8	117	87.9	87.1	88.2	38.811	0	186.789	10
P31040	Succinate dehydrogenase [ubiquinone] flavoprotein subunit, mitochondrial [OS=Homo sapiens]	FALSE	1.33	0	49.2342	21.2349	11	32	11	1	664	72.645	7.39	High	High	High	High	High	High		115.5	86.8	1.1	1.7	114.3	116.9	115.2	87.5	85.1	87.7	1.11	0	85.0135	11
Q92575	UBX domain-containing protein 4 [OS=Homo sapiens]	FALSE	1.33	0.00239521	6.85893	4.72441	3	4	3	1	508	56.743	6.38	High	Not Found	High	High	Not Found	High		114.2	85.8	2.91	0.1	116.5		111.8	85.7		85.9	0.274	0	6.34167	3
Q13247	Serine/arginine-rich splicing factor 6 [OS=Homo sapiens]	FALSE	1.325	0	32.2798	23.2558	9	24	5	1	344	39.563	11.43	High	High	High	High	High	High		118.9	89.7	13.35	9.75	102.1	121.1	133.7	98.5	89.8	81	2.34	3	63.7063	9
P61513	60S ribosomal protein L37a [OS=Homo sapiens]	FALSE	1.325	0.000352609	10.0411	35.8696	3	12	3	1	92	10.268	10.43	High	High	High	High	High	High		109.5	82.6	1.67	3.66	108	108.9	111.5	85.4	83	79.4	2.162	0	37.5828	3
P04080	Cystatin-B [OS=Homo sapiens]	FALSE	1.323	0	30.5711	76.5306	5	31	5	1	98	11.133	7.56	High	High	High	High	High	High	Acetyl [N-Term]	120.1	90.8	16.87	8.83	139.5	99	121.8	83.5	99.4	89.5	13.678	0	122.468	5
Q9BRT6	Protein LLP homolog [OS=Homo sapiens]	FALSE	1.321	0.00292778	6.02771	18.6047	2	3	2	1	129	15.215	10.37	Not Found	High	High	Not Found	High	High		119.1	90.2	13.31	8.87		107.9	130.4		95.8	84.5	1.512	0	11.244	2
Q86TU7	Histone-lysine N-methyltransferase setd3 [OS=Homo sapiens]	FALSE	1.321	0	11.5617	5.72391	3	4	3	1	594	67.215	5.96	High	High	High	High	High	High		114.2	86.4	9.82	5.56	127.1	108.1	107.4	81	88.4	89.9	0.184	0	10.347	3
P19338	Nucleolin [OS=Homo sapiens]	FALSE	1.321	0	199.509	45.6338	40	291	40	1	710	76.568	4.7	High	High	High	High	High	High		117.2	88.8	1.95	1.94	116.7	119.8	115.3	89.4	86.8	90.1	16.783	0	860.049	40
P62826	GTP-binding nuclear protein RAN [OS=Homo sapiens]	FALSE	1.32	0	44.0871	42.5926	8	73	8	1	216	24.408	7.49	High	High	High	High	High	High		115.3	87.4	0.94	0.65	114.2	116.3	115.4	87.6	86.7	87.8	11.328	0	240.981	8
P09493-3	Isoform 3 of Tropomyosin alpha-1 chain [OS=Homo sapiens]	FALSE	1.318	0	71.2894	46.1268	17	87	4	1	284	32.856	4.78	High	High	High	High	High	High		119.5	90.6	9.72	8.57	106.3	123.7	128.3	99.6	86.6	85.7	12.503	5	225.477	17
P49773	Histidine triad nucleotide-binding protein 1 [OS=Homo sapiens]	FALSE	1.318	0.000352609	9.09858	28.5714	3	9	3	1	126	13.793	6.95	High	High	High	High	High	High		118.5	89.9	1.03	1.89		119.4	117.6		88.7	91.1	1.371	0	25.2292	3
P49711-1	Transcriptional repressor CTCF [OS=Homo sapiens]	FALSE	1.316	0	17.7558	10.729	6	9	6	1	727	82.732	6.96	High	High	High	High	High	High		117.4	89.2	10.2	5.4	131.2	110.8	110.2	83.9	90.4	93.3	0.565	0	21.128	6
Q00059	Transcription factor A, mitochondrial [OS=Homo sapiens]	FALSE	1.312	0	29.9912	34.9593	10	24	10	1	246	29.078	9.72	High	High	High	High	High	High		116.1	88.5	6.19	7.34	124.2	113.7	110.5	81	92.5	92	2.548	0	60.4087	10
O15347	High mobility group protein B3 [OS=Homo sapiens]	FALSE	1.31	0	38.8034	38	10	39	8	1	200	22.965	8.37	High	High	High	High	High	High		115.2	87.9	3.59	4.9	118	110.4	117.2	84.6	92.8	86.5	11.328	0	115.276	10
Q14444-1	Caprin-1 [OS=Homo sapiens]	FALSE	1.303	0	39.8626	9.73202	7	29	7	1	709	78.318	5.25	High	High	High	High	High	High		116.2	89.1	3.91	3.66	119.4	118.2	111	87.2	87.2	92.9	1.649	0	85.3849	7
Q86X55	Histone-arginine methyltransferase CARM1 [OS=Homo sapiens]	FALSE	1.303	0.000352609	7.25753	2.96053	2	3	2	1	608	65.811	6.73	High	High	High	High	High	High		111.5	85.6	1.86	0.1		110.1	113		85.6	85.5	0.28	0	8.03242	2
P30046	D-dopachrome decarboxylase [OS=Homo sapiens]	FALSE	1.303	0.000352609	8.97349	22.0339	3	6	3	1	118	12.704	7.3	High	High	High	High	High	High		117.1	89.9	3.18	4.54	119.3	119.1	112.8	85.6	90.3	93.7	1.371	0	16.7672	3
P13073	Cytochrome c oxidase subunit 4 isoform 1, mitochondrial [OS=Homo sapiens]	FALSE	1.303	0	46.0521	42.0118	7	51	7	1	169	19.564	9.51	High	High	High	High	High	High		113.5	87.1	2.78	2.04	109.8	115	115.5	88.6	87.5	85.1	11.115	0	156.817	7
Q02978	Mitochondrial 2-oxoglutarate/malate carrier protein [OS=Homo sapiens]	FALSE	1.302	0.00239521	6.86695	7.32484	2	3	2	1	314	34.04	9.91	High	High	High	High	High	High		116	89.1	1.05	0.5		115.1	116.8		88.8	89.4	0.245	0	9.18095	2
P42330	Aldo-keto reductase family 1 member C3 [OS=Homo sapiens]	FALSE	1.302	0	56.9801	36.8421	11	60	5	1	323	36.83	7.94	High	High	High	High	High	High		112.1	86.1	1.26	2.03	113.2	110.5	112.6	84.3	86.3	87.8	3.806	6	207.231	11
O95831-1	Apoptosis-inducing factor 1, mitochondrial [OS=Homo sapiens]	FALSE	1.3	0	93.3815	31.6476	15	55	15	1	613	66.859	8.95	High	High	High	High	High	High		112.3	86.3	2.42	2.66	113.1	114.5	109.2	85.5	84.6	88.9	4.337	0	184.647	15
P11908-2	Isoform 2 of Ribose-phosphate pyrophosphokinase 2 [OS=Homo sapiens]	FALSE	1.299	0	27.2185	21.8069	6	14	6	1	321	35.032	6.46	High	High	High	High	High	High		116.2	89.5	9.98	13.47	103.2	119.8	125.6	103	85.8	79.7	1.637	0	39.201	6
P28065	Proteasome subunit beta type-9 [OS=Homo sapiens]	FALSE	1.295	0	17.5295	15.5251	3	14	3	1	219	23.25	5.03	High	High	High	High	High	High		115	88.8	4.69	5.27	112	121.2	111.7	92.5	83.5	90.3	1.848	0	33.6667	3
P37837	Transaldolase [OS=Homo sapiens]	FALSE	1.293	0	86.4996	40.9496	17	102	17	1	337	37.516	6.81	High	High	High	High	High	High		114.3	88.4	1.48	1.41	115.7	112.5	114.8	88.1	89.8	87.4	10.007	0	308.447	17
P40429	60S ribosomal protein L13a [OS=Homo sapiens]	FALSE	1.293	0	39.2216	45.3202	11	67	11	1	203	23.562	10.93	High	High	High	High	High	High		114.7	88.7	2.03	1.18	115.2	112.2	116.7	89.1	89.6	87.6	5.661	0	185.598	11
O43633	charged multivesicular body protein 2a [OS=Homo sapiens]	FALSE	1.292	0.000352609	10.1521	8.55856	2	4	2	1	222	25.088	5.97	High	Not Found	High	High	Not Found	High		112.8	87.3	0.36	3.2	113.1		112.5	89.3		85.3	0.778	0	12.2068	2
O95197	Reticulon-3 [OS=Homo sapiens]	FALSE	1.292	0.0025385	6.37363	1.84109	2	6	2	1	1032	112.541	4.96	High	High	High	High	High	High		114.3	88.5	4.82	4.05	110.4		118.2	91		86	0.093	0	18.6396	2
P26358-1	DNA (cytosine-5)-methyltransferase 1 [OS=Homo sapiens]	FALSE	1.287	0	48.9941	11.7574	14	21	14	1	1616	183.05	7.75	High	High	High	High	High	High		113.8	88.5	0.78	1.99	114.2	114.5	112.8	88.4	86.7	90.2	0.45	0	52.0618	14
P62805	histone H4 [OS=Homo sapiens]	FALSE	1.285	0	85.0624	53.3981	9	426	9	1	103	11.36	11.36	High	High	High	High	High	High		113.9	88.7	0.49	0.14	114.6	113.7	113.6	88.5	88.7	88.8	1466.8	0	1479.35	9
Q15293	Reticulocalbin-1 [OS=Homo sapiens]	FALSE	1.284	0	28.7251	23.8671	5	15	5	1	331	38.866	5	High	High	High	High	High	High		115.2	89.7	7.55	7.55	106.3	123.7	115.5	96.2	82.7	90.2	1.738	0	49.3776	5
P67936-2	Isoform 2 of Tropomyosin alpha-4 chain [OS=Homo sapiens]	FALSE	1.283	0	95.5361	60.5634	23	111	5	1	284	32.703	4.73	High	High	High	High	High	High		117	91.2	1.45	1.29	116.2	118.9	115.9	91.6	89.9	92.1	29.079	17	288.157	23
Q15847	Adipogenesis regulatory factor [OS=Homo sapiens]	FALSE	1.281	0	18.0719	78.9474	4	9	4	1	76	7.85	5.31	High	High	High	High	High	High		113.6	88.7	2.49	2.75	111.9	112.1	116.9	89.5	90.6	86	9	0	27.357	4
Q9UII2-1	ATPase inhibitor, mitochondrial [OS=Homo sapiens]	FALSE	1.279	0	18.4676	30.1887	4	21	4	1	106	12.241	9.35	High	High	High	High	High	High		113.9	89	1.82	2.63	111.5	114.6	115.5	91.7	87.4	88	4.623	0	58.3451	4
P30459	HLA class I histocompatibility antigen, A-74 alpha chain [OS=Homo sapiens]	FALSE	1.279	0	84.6008	46.8493	13	54	5	1	365	40.865	6.47	High	High	High	High	High	High		112.9	88.3	1.73	1.23	113.7	114.4	110.7	89.4	87.2	88.3	5.7	2	158.871	13
Q9H9J2	39S ribosomal protein L44, mitochondrial [OS=Homo sapiens]	FALSE	1.276	0.0025385	6.27438	10.241	3	5	3	1	332	37.512	8.4	High	High	High	High	High	High		115.1	90.2	3.89	3.14	118.3	112		88.2	92.2		0.369	0	13.8685	3
Q96FQ6	Protein S100-A16 [OS=Homo sapiens]	FALSE	1.268	0	32.5296	63.1068	5	24	5	1	103	11.794	6.79	High	High	High	High	High	High		113.5	89.5	7.99	8.67	108.5	108	124	93.5	94.4	80.6	20.544	0	71.9114	5
P62851	40S ribosomal protein S25 [OS=Homo sapiens]	FALSE	1.266	0	33.6188	39.2	7	55	7	1	125	13.734	10.11	High	High	High	High	High	High		113.5	89.7	2.92	3.24	114.9	115.9	109.7	88.3	87.7	93	145.78	0	160.21	7
Q92882	osteoclast-stimulating factor 1 [OS=Homo sapiens]	FALSE	1.266	0.000352609	8.60592	17.2897	2	2	2	1	214	23.772	5.68	High	High	Not Found	High	High	Not Found		116.1	91.7	29.34	12.76	92	140.1		100	83.4		0.389	0	6.413	2
Q01130	serine/arginine-rich splicing factor 2 [OS=Homo sapiens]	FALSE	1.262	0	20.4351	18.0995	4	26	4	1	221	25.461	11.85	High	High	High	High	High	High		110.2	87.3	7.14	8.83	101.2	115.8	113.5	95.4	80.1	86.4	2.511	0	84.2621	4
P16403	Histone H1.2 [OS=Homo sapiens]	FALSE	1.261	0	105.246	48.3568	16	200	5	1	213	21.352	10.93	High	High	High	High	High	High		113.5	90	1.74	2.49	111.2	114.4	114.8	92.6	89	88.5	202.092	0	605.553	16
Q16637	Survival motor neuron protein [OS=Homo sapiens]	FALSE	1.256	0	14.3773	13.6054	3	5	3	1	294	31.828	6.55	High	High	High	High	High	High		114.4	91.1	19.72	19.99	88.4	129.3	125.5	112	79.3	81.9	1.154	0	15.8755	3
Q15004-1	PCNA-associated factor [OS=Homo sapiens]	FALSE	1.254	0.000352609	9.60858	29.7297	2	3	2	1	111	11.979	9.83	High	Not Found	High	High	Not Found	High		108.1	86.2	5.7	11.28	112.5		103.7	79.3		93.1	1.154	0	10.2884	2
Q58FF8	Putative heat shock protein HSP 90-beta 2 [OS=Homo sapiens]	FALSE	1.254	0	84.8047	30.4462	15	237	2	1	381	44.321	4.84	High	High	High	High	High	High		115	91.8	4.8	6.43	119		111.1	87.6		95.9	7.318	0	837.732	15
Q9Y5S9	RNA-binding protein 8A [OS=Homo sapiens]	FALSE	1.252	0	24.6073	31.6092	5	25	5	1	174	19.877	5.72	High	High	High	High	High	High		113.1	90.3	4.72	3.26	116.3	115.9	106.9	88.7	88.5	93.7	6.499	0	83.7633	5
Q9Y3D8	Adenylate kinase isoenzyme 6 [OS=Homo sapiens]	FALSE	1.251	0.00292778	5.87054	10.4651	2	3	2	1	172	20.049	4.58	High	High	High	High	High	High		113.9	91	16.22	16.35	92.6	123.6	125.6	108.2	83	81.9	0.585	0	7.74708	2
P17844	probable ATP-dependent RNA helicase DDX5 [OS=Homo sapiens]	FALSE	1.251	0	143.677	50.3257	29	156	21	1	614	69.105	8.92	High	High	High	High	High	High		110.8	88.6	3.53	2.58	112.1	113.9	106.4	87.4	87.1	91.2	12.769	0	467.858	29
P61916	Epididymal secretory protein E1 [OS=Homo sapiens]	FALSE	1.251	0	13.4374	17.2185	3	8	3	1	151	16.559	7.65	High	High	High	High	High	High		114.5	91.5	2.77	6.22	113.9	111.6	117.9	91.3	97.3	85.9	2.162	0	21.6785	3
P62917	60S ribosomal protein L8 [OS=Homo sapiens]	FALSE	1.249	0	53.5425	50.9728	13	59	13	1	257	28.007	11.03	High	High	High	High	High	High		112.4	90	2.34	2.18	110	111.9	115.2	92.1	88.2	89.7	15.379	0	185.955	13
Q16629	serine/arginine-rich splicing factor 7 [OS=Homo sapiens]	FALSE	1.248	0	36.6623	30.6723	8	56	7	1	238	27.35	11.82	High	High	High	High	High	High		114.6	91.8	2.79	2.32	113.9	111.8	118.1	91.2	94.2	90	3.87	1	154.505	8
P23921	Ribonucleoside-diphosphate reductase large subunit [OS=Homo sapiens]	FALSE	1.247	0	44.0585	17.6768	12	21	12	1	792	90.013	7.15	High	High	High	High	High	High		113.2	90.7	6.31	6.21	121.4	108.3	109.8	84.2	93.4	94.5	0.945	0	66.8392	12
O15371	Eukaryotic translation initiation factor 3 subunit D [OS=Homo sapiens]	FALSE	1.246	0	44.2009	30.4745	10	16	10	1	548	63.932	6.05	High	High	High	High	High	High		111.2	89.2	3.65	3.65	111.7	115	106.9	90.3	85.5	91.8	1.555	0	52.2174	10
P00505	Aspartate aminotransferase, mitochondrial [OS=Homo sapiens]	FALSE	1.245	0	103.921	47.4419	21	99	21	1	430	47.487	9.01	High	High	High	High	High	High		111.5	89.5	2.62	3.15	108.1	113.5	112.8	92.7	87.6	88.2	9.826	0	285.881	21
O00748	Cocaine esterase [OS=Homo sapiens]	FALSE	1.245	0	27.3771	14.8479	7	21	7	1	559	61.767	6.1	High	High	High	High	High	High		109.5	87.9	5.07	4.04	112.3	113	103.1	85.2	86.6	91.9	1.228	0	55.7312	7
P38159-1	RNA-binding motif protein, X chromosome [OS=Homo sapiens]	FALSE	1.245	0	61.932	38.6189	17	90	17	1	391	42.306	10.05	High	High	High	High	High	High		112.6	90.5	6.09	4.89	117	116.1	104.7	88.1	87.8	95.6	3.329	0	245.584	17
Q14320	Protein FAM50A [OS=Homo sapiens]	FALSE	1.243	0	32.3232	25.9587	8	20	8	1	339	40.216	6.83	High	High	High	High	High	High		110.8	89.2	3.48	4.67	106.4	113.5	112.5	93.2	84.8	89.5	1.462	0	60.3646	8
Q09028	Histone-binding protein RBBP4 [OS=Homo sapiens]	FALSE	1.242	0	50.1026	25.1765	9	40	4	1	425	47.626	4.89	High	High	High	High	High	High		111.1	89.5	1.73	0.97	109	112.7	111.8	90.3	88.6	89.4	4.012	5	100.965	9
P63173	60s ribosomal protein l38 [OS=Homo sapiens]	FALSE	1.242	0	31.267	50	7	51	6	1	70	8.213	10.1	High	High	High	High	High	High		112.4	90.5	2.11	1.64	115.2	110.9	111.2	89.2	90.1	92.1	2153.43	1	126.319	7
Q9Y277-2	Isoform 2 of Voltage-dependent anion-selective channel protein 3 [OS=Homo sapiens]	FALSE	1.241	0	35.515	28.5211	7	63	6	1	284	30.77	8.66	High	High	High	High	High	High		108.5	87.4	6.9	6.48	117.2	103.9	104.4	82	93.3	87	1.976	0	184.171	7
Q8NI27-1	THO complex subunit 2 [OS=Homo sapiens]	FALSE	1.24	0	20.7994	3.89203	7	13	7	1	1593	182.659	8.44	High	High	High	High	High	High		110.5	89.1	11.05	11.13	111.2	122.3	97.9	86.3	80.9	100.1	0.199	0	36.9659	7
P84090	Enhancer of rudimentary homolog [OS=Homo sapiens]	FALSE	1.239	0	32.1352	40.3846	4	30	4	1	104	12.251	5.92	High	High	High	High	High	High		111	89.5	4.43	6.74	112.9	114.7	105.4	84.6	87.8	96.3	25.827	0	83.6911	4
A4D1E9-1	GTP-binding protein 10 [OS=Homo sapiens]	FALSE	1.239	0.000352609	8.35056	7.75194	3	6	3	1	387	42.906	9.03	High	High	High	High	High	High		112.1	90.4	5	8.84	108.1		116.1	96.1		84.8	0.292	0	9.90144	3
Q96EP5	DAZ-associated protein 1 [OS=Homo sapiens]	FALSE	1.236	0	17.268	15.2334	4	7	4	1	407	43.356	8.56	High	High	High	High	High	High		110.8	89.6	7.64	10.74	103.6	108.7	120.1	94.9	95.5	78.5	0.931	0	25.0054	4
Q99729-3	Isoform 3 of Heterogeneous nuclear ribonucleoprotein A/B [OS=Homo sapiens]	FALSE	1.236	0	78.9337	49.1228	13	100	11	1	285	30.569	7.91	High	High	High	High	High	High		113.4	91.7	6.48	5.56	105.1	118.9	116.3	97.5	87.7	90.1	30.623	0	328.065	13
P07858	Cathepsin B [OS=Homo sapiens]	FALSE	1.235	0	14.5736	13.5693	4	5	4	1	339	37.797	6.3	High	High	High	High	High	High		112.3	90.9	4.52	8.03	107.2	112.3	117.4	98.8	89.7	84.4	0.668	0	16.2544	4
Q8N183	Mimitin, mitochondrial [OS=Homo sapiens]	FALSE	1.234	0	18.2358	30.7692	5	9	5	1	169	19.844	8.97	High	High	High	High	High	High		116.7	94.6	16.83	10.14	102.3	108.8	139.1	103.5	95.7	84.4	2.511	0	17.6171	5
P46781	40S ribosomal protein S9 [OS=Homo sapiens]	FALSE	1.233	0	59.9187	53.6082	15	73	15	1	194	22.578	10.65	High	High	High	High	High	High		112.8	91.5	3.86	4.17	117.8	110.5	110.1	87.1	93.9	93.5	30.623	0	183.889	15
Q01081	Splicing factor U2AF 35 kDa subunit [OS=Homo sapiens]	FALSE	1.232	0	22.9154	22.5	6	17	6	1	240	27.854	8.81	High	High	High	High	High	High		113.2	91.9	7.27	6.17	105.4	112.4	121.8	95.9	94.5	85.4	2.162	0	49.1116	6
P61313-1	60S ribosomal protein L15 [OS=Homo sapiens]	FALSE	1.232	0	35.3473	35.2941	7	34	7	1	204	24.131	11.62	High	High	High	High	High	High		111.7	90.7	7.64	5.42	103	120.1	111.9	95.4	85.6	91	4.179	0	107.973	7
P62995	transformer-2 protein homolog beta [OS=Homo sapiens]	FALSE	1.224	0	18.2715	21.875	5	10	4	1	288	33.646	11.25	High	High	High	High	High	High		110.5	90.3	16.92	17.19	91.9	110.4	129.3	107.3	86.6	76.9	2.511	0	19.3044	5
P30049	ATP synthase subunit delta, mitochondrial [OS=Homo sapiens]	FALSE	1.224	0	12.6861	13.6905	2	13	2	1	168	17.479	5.49	High	High	High	High	High	High		111	90.6	5.05	5.96	111.3	116.4	105.2	91.3	84.9	95.7	1.371	0	43.7647	2
P42766	60S ribosomal protein L35 [OS=Homo sapiens]	FALSE	1.224	0	31.4441	45.5285	9	57	8	1	123	14.543	11.05	High	High	High	High	High	High		113.1	92.4	2.67	1.31	110.2	112.8	116.2	93.8	91.8	91.6	145.78	0	92.463	9
O75717	WD repeat and HMG-box DNA-binding protein 1 [OS=Homo sapiens]	FALSE	1.224	0.000352609	10.5872	2.0372	2	5	2	1	1129	125.888	5.62	High	High	High	High	High	High		109.7	89.6	2.87	9.1	110.8	112.2	106.2	93.1	80.3	95.5	0.075	0	15.3142	2
Q15910-2	Isoform 2 of Histone-lysine N-methyltransferase EZH2 [OS=Homo sapiens]	FALSE	1.224	0.0025385	6.32053	2.79627	2	3	2	1	751	85.963	7.21	High	High	Not Found	High	High	Not Found		108.8	89	6.55	9.61	103.8	113.9		95	82.9		0.113	0	8.19892	2
P30483	HLA class I histocompatibility antigen, B-45 alpha chain [OS=Homo sapiens]	FALSE	1.224	0	30.1905	25.1381	7	18	2	1	362	40.389	6.47	Not Found	High	High	Not Found	High	High		109.4	89.4	4.73	0.03		113	105.7		89.4	89.4	1.404	0	56.9406	7
P20674	Cytochrome c oxidase subunit 5A, mitochondrial [OS=Homo sapiens]	FALSE	1.223	0	20.2722	26	4	38	4	1	150	16.752	6.79	High	High	High	High	High	High		112.7	92.1	4.87	5.29	106.4	115.1	116.6	97.7	88.9	89.7	2.511	0	116.821	4
Q9GZL7	ribosome biogenesis protein WDR12 [OS=Homo sapiens]	FALSE	1.222	0	16.7307	17.2577	6	10	6	1	423	47.678	5.9	High	High	High	High	High	High		109.5	89.6	14.05	8.68	114.3	121.9	92.3	84.5	85.7	98.5	0.701	0	29.443	6
O43719	HIV Tat-specific factor 1 [OS=Homo sapiens]	FALSE	1.222	0	64.9196	22.3841	19	40	19	1	755	85.801	4.4	High	High	High	High	High	High		109.2	89.3	1.14	2.57	110.6	108.8	108.2	86.7	90.7	90.6	1.126	0	109.086	19
P16402	Histone H1.3 [OS=Homo sapiens]	FALSE	1.222	0	97.8853	46.6063	17	187	7	1	221	22.336	11.02	High	High	High	High	High	High		113	92.5	0.65	0.88	112.5	113.9	112.7	92.7	91.6	93.3	202.092	7	573.642	17
Q9Y619	mitochondrial ornithine transporter 1 [OS=Homo sapiens]	FALSE	1.221	0.00370428	5.06685	5.98007	2	3	2	1	301	32.715	9.13	High	Not Found	High	High	Not Found	High		109.3	89.5	0.9	1.23	108.6		110	90.3		88.7	0.274	0	7.57353	2
P06753-2	Isoform 2 of Tropomyosin alpha-3 chain [OS=Homo sapiens]	FALSE	1.221	0	94.5782	59.2742	20	207	13	1	248	29.015	4.78	High	High	High	High	High	High		113.2	92.7	1.97	1.41	110.6	114.4	114.5	94.1	92.3	91.6	32.405	1	620.054	20
P11766	alcohol dehydrogenase class-3 [OS=Homo sapiens]	FALSE	1.221	0	29.5228	25.1337	8	21	8	1	374	39.698	7.49	High	High	High	High	High	High		111.6	91.4	10.33	6.68	105.8	124.9	104.2	95.2	84.4	94.7	1.683	0	67.776	8
O15226-2	Isoform 2 of NF-kappa-B-repressing factor [OS=Homo sapiens]	FALSE	1.22	0	12.0088	7.23404	5	8	5	1	705	79.446	8.88	High	High	High	High	High	High		107.3	87.9	3.68	7.13	103.1	110.9	107.9	94.5	82	87.2	0.265	0	20.3205	5
P20073-1	Annexin A7 [OS=Homo sapiens]	FALSE	1.219	0.000212179	10.8207	9.22131	4	6	4	1	488	52.706	5.68	High	High	High	High	High	High		110.1	90.3	8.62	6.7	101.3	120.1	108.9	96	84	91	0.492	0	13.2085	4
P50502	Hsc70-interacting protein [OS=Homo sapiens]	FALSE	1.218	0	73.5966	32.7913	11	72	11	1	369	41.305	5.27	High	High	High	High	High	High		112.3	92.2	2.53	2.1	113.7	109	114.1	93.1	93.5	90	11.915	0	221.887	11
Q99829	Copine-1 [OS=Homo sapiens]	FALSE	1.217	0	37.241	18.0633	8	22	8	1	537	59.022	5.83	High	High	High	High	High	High		111	91.2	4.57	5.36	115.4	112.1	105.4	86.7	90.6	96.4	1.873	0	70.0227	8
Q16401	26S proteasome non-ATPase regulatory subunit 5 [OS=Homo sapiens]	FALSE	1.216	0	17.3238	15.4762	7	8	7	1	504	56.16	5.48	High	High	High	High	High	High		110.7	91.1	7.7	6.12	104.7		116.7	95		87.1	0.655	0	20.4642	7
P26641-2	Isoform 2 of Elongation factor 1-gamma [OS=Homo sapiens]	FALSE	1.214	0	136.637	49.4867	24	122	24	1	487	56.114	7.72	High	High	High	High	High	High		110.4	90.9	3.06	2.69	113.2	106.7	111.4	89.3	93.8	89.7	13.497	0	362.015	24
Q9HD15	Steroid receptor RNA activator 1 [OS=Homo sapiens]	FALSE	1.214	0.000352609	7.05126	9.32203	2	3	2	1	236	25.657	7.03	High	High	High	High	High	High		110.5	91	2.21	2.47	112	107.7	111.8	90.2	93.6	89.3	0.389	0	10.3018	2
P10412	Histone H1.4 [OS=Homo sapiens]	FALSE	1.214	0	109.791	47.4886	17	214	5	1	219	21.852	11.03	High	High	High	High	High	High		112.5	92.7	2.3	4.2	114.9	109.7	112.8	88.7	96.5	92.7	463.159	0	641.773	17
Q96IZ0	PRKC apoptosis WT1 regulator protein [OS=Homo sapiens]	FALSE	1.214	0	20.6049	26.4706	5	8	5	1	340	36.545	5.41	High	High	High	High	High	High		109.1	89.9	11.47	13.51	123.3	104.4	99.7	75.9	96.3	97.5	1.154	0	22.6273	5
P14678-3	Isoform SM-B1 of Small nuclear ribonucleoprotein-associated proteins B and B' [OS=Homo sapiens]	FALSE	1.214	0	25.7112	17.9931	6	24	6	1	289	30.012	10.18	High	High	High	High	High	High		114.3	94.2	3.23	3.57	115.3	110.2	117.4	91.8	98	92.8	1.738	0	74.7045	6
Q92804-1	TATA-binding protein-associated factor 2N [OS=Homo sapiens]	FALSE	1.212	0	46.9713	25.1689	9	30	7	1	592	61.793	8.02	High	High	High	High	High	High		108.9	89.8	3.14	4.97	105.4	108.9	112.3	94.1	90.1	85.2	0.995	0	96.4526	9
Q5T6F2	Ubiquitin-associated protein 2 [OS=Homo sapiens]	FALSE	1.212	0	21.6084	5.98749	6	11	6	1	1119	117.044	7.34	High	High	High	High	High	High		113.3	93.5	8.46	4.35	103.5	113.7	122.6	98.2	91.5	90.8	0.607	0	26.5834	6
P23434	Glycine cleavage system H protein, mitochondrial [OS=Homo sapiens]	FALSE	1.212	0	11.6421	23.6994	3	11	3	1	173	18.873	4.88	High	High	High	High	High	High		110.7	91.4	9.44	5.68	101.2	121.9	109	94.8	85.4	93.9	1.371	0	36.355	3
P25440-2	Isoform 2 of Bromodomain-containing protein 2 [OS=Homo sapiens]	FALSE	1.212	0	11.921	6.57895	5	6	3	1	836	91.976	9.13	High	High	High	High	High	High		109.5	90.4	3.45	6.59		112.2	106.9		86.2	94.6	0.324	0	15.9069	5
P06748	Nucleophosmin [OS=Homo sapiens]	FALSE	1.21	0	141.979	59.5238	15	315	2	1	294	32.555	4.78	High	High	High	High	High	High		110.6	91.4	3.76	2.67	115.3	107.3	109.2	88.7	93.4	92	86.992	14	1176.41	15
P62750	60S ribosomal protein L23a [OS=Homo sapiens]	FALSE	1.209	0	46.2425	50	10	50	10	1	156	17.684	10.45	High	High	High	High	High	High		112.7	93.2	8.7	8.15	101.4	117.8	118.9	101.9	89.2	88.4	45.416	0	147.945	10
P62312	U6 snRNA-associated Sm-like protein LSm6 [OS=Homo sapiens]	FALSE	1.209	0	14.309	55	5	10	5	1	80	9.122	9.58	High	High	High	High	High	High		112.8	93.3	6.37	5.24	119.1	114.2	105	90.2	90.8	98.9	9	0	26.348	5
P60520	Gamma-aminobutyric acid receptor-associated protein-like 2 [OS=Homo sapiens]	FALSE	1.209	0.00370428	5.17364	16.2393	2	4	2	1	117	13.658	8.1	High	High	High	High	High	High		110.7	91.6	11.23	10.01	125.1	104.5	102.7	81.1	96.1	97.7	0.668	0	8.71612	2
P51572-2	Isoform 2 of B-cell receptor-associated protein 31 [OS=Homo sapiens]	FALSE	1.209	0	107.966	43.131	22	111	22	1	313	34.73	7.84	High	High	High	High	High	High		108.6	89.8	2.15	2.81	106.1	110.7	109	91.8	87	90.8	36.927	0	335.301	22
O15212	Prefoldin subunit 6 [OS=Homo sapiens]	FALSE	1.208	0	28.3945	37.9845	6	21	6	1	129	14.574	8.88	High	High	High	High	High	High		114.6	94.8	8.12	6.45	118.4	121.3	103.9	91.1	91.4	101.9	3.642	0	68.0814	6
O00264	Membrane-associated progesterone receptor component 1 [OS=Homo sapiens]	FALSE	1.208	0	46.4823	60.5128	8	34	7	1	195	21.658	4.7	High	High	High	High	High	High		109.3	90.4	4.28	5.96	103.9	111.4	112.5	96.4	88.9	86	9	1	104.053	8
P52292	Importin subunit alpha-1 [OS=Homo sapiens]	FALSE	1.208	0	29.0709	13.7996	6	10	6	1	529	57.826	5.4	High	High	High	High	High	High		107.7	89.1	0.65	5.24	107.1	108.4	107.5	94.3	87.9	85.2	0.887	0	31.207	6
Q92688	Acidic leucine-rich nuclear phosphoprotein 32 family member B [OS=Homo sapiens]	FALSE	1.207	0	69.925	37.8486	12	141	6	1	251	28.77	4.06	High	High	High	High	High	High		112.6	93.2	10.43	6.66	113.9	100.2	123.5	92.2	99.9	87.7	64.793	0	464.106	12
Q9BUL9	Ribonuclease P protein subunit p25 [OS=Homo sapiens]	FALSE	1.206	0.000352609	10.0275	16.5829	3	5	3	1	199	20.62	9.61	High	High	High	High	High	High		111.7	92.6	7.99	7.15	113	102.1	119.8	89.6	100.2	88	0.874	0	14.0362	3
P61088	ubiquitin-conjugating enzyme E2 N [OS=Homo sapiens]	FALSE	1.206	0	35.8199	52.6316	7	32	7	1	152	17.127	6.57	High	High	High	High	High	High		111	92.1	8.36	7.67	121.5	103.8	107.8	84	95.2	97.1	9	0	103.534	7
P22570-3	Isoform 3 of NADPH:adrenodoxin oxidoreductase, mitochondrial [OS=Homo sapiens]	FALSE	1.204	0.000352609	7.39415	5.80524	3	4	3	1	534	58.267	7.87	High	High	High	High	High	High		109.3	90.7	14.43	16.75	120.4	98.1		80	101.5		0.225	0	9.56766	3
P11388-4	Isoform 4 of DNA topoisomerase 2-alpha [OS=Homo sapiens]	FALSE	1.204	0	118.881	20.2233	31	64	24	1	1612	182.567	8.63	High	High	High	High	High	High		108.2	89.9	1.33	1.37	107	107.8	109.8	91.3	89.3	89.1	1.189	5	192.159	31
Q3MHD2-2	Isoform 2 of Protein LSM12 homolog [OS=Homo sapiens]	FALSE	1.203	0.00239521	6.58789	11.1111	2	5	2	1	198	21.985	6.9	High	High	High	High	High	High		110.1	91.5	2.92	3.08	106.5	112.7	111.2	94.4	91.3	88.8	0.52	0	13.1168	2
Q9P013	spliceosome-associated protein CWC15 homolog [OS=Homo sapiens]	FALSE	1.203	0	14.0494	19.214	5	12	5	1	229	26.608	5.71	High	High	High	High	High	High		111.5	92.6	2.54	0.88	112.7	108.2	113.5	91.9	93.5	92.6	1.848	0	34.5579	5
Q8NFH4	Nucleoporin Nup37 [OS=Homo sapiens]	FALSE	1.203	0.000352609	7.85954	6.44172	2	2	2	1	326	36.684	5.92	High	Not Found	High	High	Not Found	High		111.5	92.7	10.86	9.2	120.1		103	86.7		98.8	0.311	0	6.16868	2
P00973-3	Isoform p48 of 2'-5'-oligoadenylate synthase 1 [OS=Homo sapiens]	FALSE	1.201	0.00239521	6.50834	4.34783	2	4	2	1	414	47.377	8.95	High	High	Not Found	High	High	Not Found		106.7	88.9	2.54	4.46	104.8	108.7		86.1	91.7		0.233	0	10.3473	2
P40937-1	Replication factor C subunit 5 [OS=Homo sapiens]	FALSE	1.201	0	11.7378	12.3529	4	6	4	1	340	38.472	7.2	High	High	High	High	High	High		107.2	89.2	7	10.01	99.1	108.3	114	99.5	85	83.2	0.374	0	18.0658	4
Q14011	Cold-inducible RNA-binding protein [OS=Homo sapiens]	FALSE	1.2	0	15.5243	26.7442	3	14	3	1	172	18.637	9.51	High	High	High	High	High	High		110.3	91.9	1.07	1.29	110.1	111.6	109.2	90.6	93	92.1	1.031	0	40.4848	3
P09668	Pro-cathepsin H [OS=Homo sapiens]	FALSE	1.2	0.000352609	10.5361	10.1493	3	6	3	1	335	37.369	8.07	High	High	High	High	High	High		111.7	93.1	2.48	1.34	113	113.5	108.5	93.5	94	91.7	0.468	0	16.4449	3
P22626	heterogeneous nuclear ribonucleoproteins A2/B1 [OS=Homo sapiens]	FALSE	1.2	0	128.735	60.9065	20	253	17	1	353	37.407	8.95	High	High	High	High	High	High		110.8	92.3	1.99	1.31	111.8	108.2	112.3	91.4	93.7	91.8	53.556	3	815.473	20
O43681	ATPase ASNA1 [OS=Homo sapiens]	FALSE	1.2	0	17.6697	17.8161	5	14	5	1	348	38.767	4.91	High	High	High	High	High	High		112	93.3	22.5	9.3	98.4	96.4	141	97.3	99.3	83.4	1.254	0	34.8147	5
Q9GZU8	Protein FAM192A [OS=Homo sapiens]	FALSE	1.199	0	22.7412	30.315	6	14	6	1	254	28.895	5.45	High	High	High	High	High	High		110.1	91.8	2.23	1.81	112.6	109.9	107.7	89.9	93.1	92.3	1.371	0	35.4859	6
P17931	Galectin-3 [OS=Homo sapiens]	FALSE	1.199	0	54.9893	36.8	9	66	9	1	250	26.136	8.56	High	High	High	High	High	High		111.4	92.9	2.48	0.93	111.5	114.1	108.5	93.8	92.1	92.7	27.48	0	213.33	9
Q14103-4	Isoform 4 of Heterogeneous nuclear ribonucleoprotein D0 [OS=Homo sapiens]	FALSE	1.199	0	79.4842	49.4774	17	110	14	1	287	30.653	8.41	High	High	High	High	High	High		109.9	91.6	2.67	2.1	109.3	107.3	113.1	91.8	93.4	89.6	45.416	3	337.031	17
P23526-1	Adenosylhomocysteinase [OS=Homo sapiens]	FALSE	1.199	0	107.45	52.5463	23	99	23	1	432	47.685	6.34	High	High	High	High	High	High		109.4	91.2	0.57	0.93	109.9	109.5	108.7	90.3	92	91.2	16.378	0	302.952	23
P33316-3	Deoxyuridine 5'-triphosphate nucleotidohydrolase, mitochondrial [OS=Homo sapiens]	FALSE	1.199	0	35.5426	35.7143	7	21	7	1	252	26.547	9.36	High	High	High	High	High	High		108.6	90.6	0.87	2.3	108.8	109.5	107.6	88.9	90	93	2.384	0	69.0343	7
Q9NTZ6	RNA-binding protein 12 [OS=Homo sapiens]	FALSE	1.197	0	32.7836	11.9099	10	18	10	1	932	97.333	8.63	High	High	High	High	High	High		111.7	93.3	12.24	7.89	126.7	108.6	99.9	85	95.8	99.1	1.154	0	46.9694	10
Q9UNZ5	Leydig cell tumor 10 kDa protein homolog [OS=Homo sapiens]	FALSE	1.197	0.000352609	10.3969	18.1818	3	6	3	1	99	10.57	11.55	High	High	High	High	High	High		109	91.1	3.8	1.94	105	108.8	113.3	91.6	92.6	89.2	1.371	0	20.5811	3
P26447	Protein S100-A4 [OS=Homo sapiens]	FALSE	1.196	0.000352609	10.052	24.7525	3	6	3	1	101	11.721	6.11	High	High	High	High	High	High		111.2	93	15.04	19.74	113.5	93.4	126.6	90.8	112.3	75.8	3.642	0	13.4363	3
Q6P2E9-1	Enhancer of mRNA-decapping protein 4 [OS=Homo sapiens]	FALSE	1.195	0	22.4685	6.56674	9	15	9	1	1401	151.567	5.86	High	High	High	High	High	High		109.6	91.7	3.91	3.23	113.6	110.1	105.1	90.3	89.7	95.1	0.369	0	35.0098	9
Q5TBC7-1	Bcl-2-like protein 15 [OS=Homo sapiens]	FALSE	1.195	0	17.2615	36.1963	4	11	4	1	163	17.714	4.41	High	High	High	High	High	High		111.9	93.6	3.95	0.96	112.7	115.9	107.1	93.6	92.7	94.5	1.783	0	33.0494	4
Q9UK76-2	Isoform 2 of Hematological and neurological expressed 1 protein [OS=Homo sapiens]	FALSE	1.195	0	16.2183	32.5967	4	13	4	1	181	19.904	8.32	High	High	High	High	High	High		108.9	91.1	0.94	0.9	109.3	107.7	109.6	90.2	91.4	91.8	1.512	0	53.4102	4
P45880-1	Isoform 1 of Voltage-dependent anion-selective channel protein 2 [OS=Homo sapiens]	FALSE	1.192	0	77.8408	47.8964	12	79	12	1	309	33.351	7.59	High	High	High	High	High	High		107.6	90.3	1.29	0.77	108.1	108.7	106	89.8	89.9	91.1	7.859	0	264.832	12
P62847-4	Isoform 4 of 40S ribosomal protein S24 [OS=Homo sapiens]	FALSE	1.192	0	22.6614	14.1869	5	34	5	1	289	32.41	10.15	High	High	High	High	High	High		107.4	90.1	3.49	1.78	111.7	105	105.6	89	89.5	92	2.162	0	100.53	5
P16219	Short-chain specific acyl-CoA dehydrogenase, mitochondrial [OS=Homo sapiens]	FALSE	1.192	0	17.248	13.5922	5	6	5	1	412	44.269	7.99	High	High	Not Found	High	High	Not Found		107.6	90.3	1.04	2.28	106.8	108.4		91.8	88.9		0.65	0	15.4477	5
P38606	V-type proton ATPase catalytic subunit A [OS=Homo sapiens]	FALSE	1.191	0	44.9725	23.5008	12	20	12	1	617	68.26	5.52	High	High	High	High	High	High		109.2	91.7	6.27	4.31	113.9	101.3	112.4	91.7	95.6	87.7	1.113	0	57.484	12
P36873-2	Isoform Gamma-2 of Serine/threonine-protein phosphatase PP1-gamma catalytic subunit [OS=Homo sapiens]	FALSE	1.19	0	71.1433	44.5104	12	45	2	1	337	38.493	6.13	High	High	High	High	High	High		109.4	91.9	5.6	5.04	105.4	116.4	106.3	94.3	86.6	94.9	4.926	0	166.838	12
P35637-1	RNA-binding protein FUS [OS=Homo sapiens]	FALSE	1.188	0	70.014	17.3004	9	66	7	1	526	53.394	9.36	High	High	High	High	High	High		110.1	92.6	7.99	5.41	118.7	110.4	101.1	88.7	90.8	98.3	9	2	217.902	9
P16401	Histone H1.5 [OS=Homo sapiens]	FALSE	1.188	0	105.378	45.5752	17	178	12	1	226	22.566	10.92	High	High	High	High	High	High		110.7	93.2	3.27	2.99	108.4	108.8	114.9	95	94.5	89.9	202.092	5	525.827	17
P60228	Eukaryotic translation initiation factor 3 subunit E [OS=Homo sapiens]	FALSE	1.188	0	46.3287	30.3371	11	24	11	1	445	52.187	6.04	High	High	High	High	High	High		111.1	93.5	8.93	7.62	103.3	107.6	122.2	99	96	85.4	1.371	0	77.9392	11
Q8NFH3	Nucleoporin Nup43 [OS=Homo sapiens]	FALSE	1.188	0.00592229	3.93273	6.84211	2	3	2	1	380	42.124	5.63	High	High	Not Found	High	High	Not Found		109.2	92	9.07	2.18	102.2	116.3		93.4	90.6		0.425	0	0	2
P40222	alpha-taxilin [OS=Homo sapiens]	FALSE	1.187	0	41.0944	24.5421	12	19	12	1	546	61.853	6.52	High	High	High	High	High	High		110	92.7	4.98	3.18	110.8	104.2	115.1	90.4	96	91.6	1.412	0	43.4857	12
O75494-1	Serine/arginine-rich splicing factor 10 [OS=Homo sapiens]	FALSE	1.187	0	21.594	25.9542	6	16	6	1	262	31.282	11.27	High	High	High	High	High	High		110.6	93.2	10.85	6.36	124.4	102.8	104.6	86.4	97.1	96.1	1.683	0	42.7351	6
P52298-1	Nuclear cap-binding protein subunit 2 [OS=Homo sapiens]	FALSE	1.183	0.000352609	7.51023	15.3846	3	5	3	1	156	17.99	8.21	High	High	High	High	High	High		109.5	92.5	16.15	11.33	128.5	93.6	106.2	82.2	103.1	92.3	0.874	0	12.1385	3
P11940-1	Polyadenylate-binding protein 1 [OS=Homo sapiens]	FALSE	1.183	0	126.309	37.4214	23	116	16	1	636	70.626	9.5	High	High	High	High	High	High		109.6	92.6	1.62	1.16	111.6	108.6	108.5	91.4	93.4	93.1	5.31	7	371.077	23
P46778	60S ribosomal protein L21 [OS=Homo sapiens]	FALSE	1.182	0	23.647	35	8	26	8	1	160	18.553	10.49	High	High	High	High	High	High		106.7	90.3	5.46	4.6	100.9	106.7	112.5	94.4	90.3	86.1	15.681	0	65.3706	8
Q9HCY8	protein S100-A14 [OS=Homo sapiens]	FALSE	1.182	0	47.5276	80.7692	8	43	8	1	104	11.655	5.24	High	High	High	High	High	High		108.6	91.9	0.5	1.88	107.9	109	108.7	93.8	91.1	90.7	30.623	0	141.866	8
P05114	Non-histone chromosomal protein HMG-14 [OS=Homo sapiens]	FALSE	1.18	0	50.8286	52	7	34	7	1	100	10.653	9.6	High	High	High	High	High	High		112.3	95.1	4.57	3.87	108.4	110.3	118.1	98.8	95.2	91.4	145.78	0	104.729	7
P0DMV8	heat shock 70 kDa protein 1A [OS=Homo sapiens]	FALSE	1.18	0	281.118	70.8268	38	682	17	1	641	70.009	5.66	High	High	High	High	High	High		107.5	91.1	0.91	1.06	108.6	107	106.8	90	91.3	91.9	56.964	15	2460.2	38
Q08257	Quinone oxidoreductase [OS=Homo sapiens]	FALSE	1.18	0	16.052	8.51064	3	8	3	1	329	35.185	8.44	High	High	High	High	High	High		114.3	96.9	19.82	11.91	130.3		98.3	88.7		105.1	0.73	0	22.033	3
Q9Y3Z3	deoxynucleoside triphosphate triphosphohydrolase SAMHD1 [OS=Homo sapiens]	FALSE	1.179	0	33.4136	17.2524	9	13	9	1	626	72.155	7.14	High	High	High	High	High	High		109.5	92.8	7.6	8.43	99.9	115.3	113.2	101.5	90.8	86.3	0.658	0	32.2385	9
P15880	40S ribosomal protein S2 [OS=Homo sapiens]	FALSE	1.179	0	91.4213	48.1229	16	99	16	1	293	31.305	10.24	High	High	High	High	High	High		107.9	91.5	1.93	1.08	110.3	107	106.5	90.7	91.3	92.6	22.101	0	274.098	16
P07203	Glutathione peroxidase 1 [OS=Homo sapiens]	FALSE	1.177	0.000352609	8.10396	19.2118	3	3	3	1	203	22.075	6.55	High	High	Not Found	High	High	Not Found		113.9	96.8	5.81	6.14	118.6	109.3		92.6	101		0.778	0	7.56563	3
P39019	40S ribosomal protein S19 [OS=Homo sapiens]	FALSE	1.177	0	56.1294	54.4828	11	101	11	1	145	16.051	10.32	High	High	High	High	High	High		109.8	93.3	1.57	1.23	108.8	108.8	111.8	94.2	93.6	92	20.544	0	319.024	11
Q969X6	Cirhin [OS=Homo sapiens]	FALSE	1.175	0.000352609	9.0852	5.8309	3	4	3	1	686	76.841	8.85	High	High	High	High	High	High		106.7	90.8	9.11	8.16	115.4	96.2	108.6	83.2	98.1	91.2	0.194	0	12.2142	3
Q9NPA0	ER membrane protein complex subunit 7 [OS=Homo sapiens]	FALSE	1.175	0.00370428	4.97283	9.50413	2	3	2	1	242	26.454	9.25	Not Found	High	High	Not Found	High	High		105.9	90.1	13.44	18.57		95.8	115.9		101.9	78.3	0.425	0	5.20688	2
P68431	Histone H3.1 [OS=Homo sapiens]	FALSE	1.174	0	94.1294	67.6471	14	239	2	1	136	15.394	11.12	High	High	High	High	High	High		106.9	91.1	0.55	0.37	106.9	106.4	107.5	90.7	91.4	91	3726.59	11	706.777	14
P85037-1	Forkhead box protein K1 [OS=Homo sapiens]	FALSE	1.174	0.000352609	7.27766	3.41064	2	3	2	1	733	75.411	9.32	High	High	High	High	High	High		108.9	92.8	17.27	14.39	112.5	125.6	88.5	90.2	80.9	107.2	0.133	0	9.3796	2
P62873	Guanine nucleotide-binding protein G(I)/G(S)/G(T) subunit beta-1 [OS=Homo sapiens]	FALSE	1.174	0	32.8261	27.3529	7	14	3	1	340	37.353	6	High	High	Not Found	High	High	Not Found		110.1	93.8	5.47	3.72	109.4	116.4	104.4	94.4	90	96.9	2.981	4	45.5885	7
Q04917	14-3-3 protein eta [OS=Homo sapiens]	FALSE	1.173	0	93.3158	69.9187	16	131	11	1	246	28.201	4.84	High	High	High	High	High	High		109.4	93.3	8.78	4.77	105.3	120.4	102.6	95.2	88.2	96.5	26.826	0	417.287	16
O60493-1	sorting nexin-3 [OS=Homo sapiens]	FALSE	1.171	0	16.4231	24.6914	5	8	3	1	162	18.751	8.66	High	High	High	High	High	High		109.1	93.2	4.87	2.35	107.5	104.9	115.1	95	93.7	90.8	1.848	2	19.6496	5
O60925	prefoldin subunit 1 [OS=Homo sapiens]	FALSE	1.171	0	12.973	22.9508	3	9	3	1	122	14.202	6.81	High	High	High	High	High	High		108.3	92.5	11.53	14.09		99.5	117.1		101.7	83.2	1.783	0	25.4071	3
P50914	60S ribosomal protein L14 [OS=Homo sapiens]	FALSE	1.171	0	28.628	29.7674	6	54	6	1	215	23.417	10.93	High	High	High	High	High	High		107	91.3	2.74	1.9	103.7	107.6	109.5	93.2	91	89.8	3.642	0	171.753	6
Q9Y2S6	Translation machinery-associated protein 7 [OS=Homo sapiens]	FALSE	1.171	0.000352609	10.2227	34.375	3	13	2	1	64	7.062	9.99	High	High	High	High	High	High		110.8	94.6	0.87	3.34	111.5	111.2	109.7	93.2	98.2	92.4	99	0	30.3512	3
Q96AE4	Far upstream element-binding protein 1 [OS=Homo sapiens]	FALSE	1.171	0	126.139	51.2422	26	117	22	1	644	67.518	7.61	High	High	High	High	High	High		110	93.9	3.29	2.65	105.8	111.9	112.3	96.8	92.3	92.7	7.297	3	389.84	26
Q9UBU8-1	Mortality factor 4-like protein 1 [OS=Homo sapiens]	FALSE	1.17	0	21.1853	20.7182	6	8	5	1	362	41.448	9.28	Not Found	High	High	Not Found	High	High		107.3	91.7	2.24	4.69		105.6	109.1		94.8	88.7	0.874	0	20.7206	6
P62424	60S ribosomal protein L7a [OS=Homo sapiens]	FALSE	1.169	0	102.135	52.6316	15	96	15	1	266	29.977	10.61	High	High	High	High	High	High		108.2	92.5	2.2	2.85	109.6	105.4	109.4	91.4	95.6	90.7	45.416	0	309.727	15
P30040-1	Endoplasmic reticulum resident protein 29 [OS=Homo sapiens]	FALSE	1.169	0	75.1596	57.8544	12	66	12	1	261	28.975	7.31	High	High	High	High	High	High		109.8	94	7.08	5.3	117.4	110.2	101.8	89.1	93.8	99	14.849	0	220.286	12
Q56VL3	OCIA domain-containing protein 2 [OS=Homo sapiens]	FALSE	1.168	0	22.4649	40.2597	7	17	7	1	154	16.943	9.03	High	High	High	High	High	High		106.5	91.1	9.4	8.25	96.8	116.8	105.8	99.6	85.2	88.6	3.125	0	35.0615	7
Q9Y266	nuclear migration protein nudC [OS=Homo sapiens]	FALSE	1.167	0	93.1927	54.9849	20	63	19	1	331	38.219	5.38	High	High	High	High	High	High		109	93.4	0.73	1.07	108.2	109.3	109.7	94.3	92.4	93.6	13.925	1	190.788	20
P17812	CTP synthase 1 [OS=Homo sapiens]	FALSE	1.166	0	23.003	12.3519	7	18	7	1	591	66.648	6.46	High	High	High	High	High	High		108.9	93.4	0.5	1.16	109.5	108.4	109	94.7	92.7	92.9	0.585	0	56.5665	7
Q13347	Eukaryotic translation initiation factor 3 subunit I [OS=Homo sapiens]	FALSE	1.166	0	39.6364	45.2308	11	24	11	1	325	36.479	5.64	High	High	High	High	High	High		108.3	92.9	3.95	4.08	108.2	112.7	104.1	93.9	88.7	96.1	2.675	0	59.6737	11
O94925-3	Isoform 3 of Glutaminase kidney isoform, mitochondrial [OS=Homo sapiens]	FALSE	1.165	0	64.5043	25.0836	11	32	2	1	598	65.418	7.88	High	High	High	High	High	High		106.7	91.5	3.51	3.98	103.1	110.6	106.2	95.4	88.2	90.9	1.783	9	94.2316	11
Q01813	ATP-dependent 6-phosphofructokinase, platelet type [OS=Homo sapiens]	FALSE	1.164	0	69.0465	25.1276	13	43	11	1	784	85.542	7.55	High	High	High	High	High	High		108.2	93	2.68	3.24	105.1	108.8	110.8	95.6	93.6	89.7	1.54	2	126.643	13
O43688-2	Isoform 2 of Lipid phosphate phosphohydrolase 2 [OS=Homo sapiens]	FALSE	1.164	0.000352609	8.04949	6.47249	2	5	2	1	309	34.37	8.62	High	High	High	High	High	High		109.7	94.3	14.61	14.52	91.2	118.3	119.7	109.8	89.2	83.8	0.334	0	14.7214	2
P07602-3	Isoform Sap-mu-9 of Prosaposin [OS=Homo sapiens]	FALSE	1.164	0	49.5513	18.9753	11	51	11	1	527	58.445	5.14	High	High	High	High	High	High		108.3	93	4.31	2.72	103.4	108.8	112.7	95.6	93	90.5	1.955	0	123.058	11
Q15046-2	Isoform Mitochondrial of Lysine--tRNA ligase [OS=Homo sapiens]	FALSE	1.162	0	100.958	34.24	20	87	20	1	625	71.451	6.81	High	High	High	High	High	High		108.5	93.4	5.9	5.44	111.8	112.6	101.1	89.9	91	99.2	4.043	0	266.493	20
Q96H20-1	Vacuolar-sorting protein SNF8 [OS=Homo sapiens]	FALSE	1.16	0.000352609	7.99807	8.13953	2	3	2	1	258	28.846	6.65	High	High	High	High	High	High		107.1	92.3	17.18	9.24	126.4	89.8	105.2	82.5	97.7	96.9	0.468	0	8.5288	2
Q15005	Signal peptidase complex subunit 2 [OS=Homo sapiens]	FALSE	1.16	0	12.0262	22.5664	6	7	6	1	226	24.987	8.47	High	High	Not Found	High	High	Not Found		109.1	94.1	17.37	18.06	122.5	95.7		82.1	106.1		1.894	0	15.3017	6
P09493-5	Isoform 5 of Tropomyosin alpha-1 chain [OS=Homo sapiens]	FALSE	1.158	0	43.0297	37.1429	10	70	2	1	245	28.368	4.77	High	High	High	High	High	High		108	93.3	1.23	1.65	109.5	107.3	107.2	91.7	94.8	93.3	4.337	0	191.142	10
Q01469	Fatty acid-binding protein, epidermal [OS=Homo sapiens]	FALSE	1.158	0	44.4241	58.5185	7	33	7	1	135	15.155	7.01	High	High	High	High	High	High		108.1	93.4	2.86	2.58	104.6	110.4	109.3	96	92.8	91.3	9	0	112.029	7
O43768-4	Isoform 4 of Alpha-endosulfine [OS=Homo sapiens]	FALSE	1.157	0	24.3256	41.4286	5	18	4	1	140	15.524	8.72	High	High	High	High	High	High		109.9	94.9	18.54	13.68	126.2	87	116.4	84.7	109.5	90.5	3.642	1	52.476	5
O15144	Actin-related protein 2/3 complex subunit 2 [OS=Homo sapiens]	FALSE	1.157	0	40.6741	35.3333	10	24	10	1	300	34.311	7.36	High	High	High	High	High	High		109.2	94.3	7.77	5.46	100.5	117.5	109.5	99.3	89	94.7	2.675	0	67.5459	10
Q01581	hydroxymethylglutaryl-CoA synthase, cytoplasmic [OS=Homo sapiens]	FALSE	1.157	0	66.1987	35	16	57	15	1	520	57.257	5.41	High	High	High	High	High	High		105.9	91.5	3.59	0.92	106.7	101.7	109.2	91.3	92.5	90.8	4.995	1	173.886	16
P15529-2	Isoform B of Membrane cofactor protein [OS=Homo sapiens]	FALSE	1.156	0	28.4908	15.0376	6	17	6	1	399	44.209	6.9	High	High	High	High	High	High		109.1	94.3	9.27	6.32	97.7	112.5	117	101.2	91	90.8	1.955	0	51.3657	6
P49585	choline-phosphate cytidylyltransferase A [OS=Homo sapiens]	FALSE	1.156	0	27.2361	20.9809	6	13	6	1	367	41.705	7.25	High	High	High	High	High	High		106.2	91.8	0.4	0.37	105.9	106.7	105.9	92	91.5	92.1	0.817	0	43.3936	6
O75131	Copine-3 [OS=Homo sapiens]	FALSE	1.156	0.000352609	10.1642	8.56611	4	5	4	1	537	60.092	5.85	High	High	High	High	High	High		109.9	95.1	1.29	3.72	108.9		110.9	92.6		97.6	0.359	0	13.2897	4
P31350-2	Isoform 2 of Ribonucleoside-diphosphate reductase subunit M2 [OS=Homo sapiens]	FALSE	1.156	0	20.5095	16.4811	6	11	6	1	449	51.06	6.57	High	High	High	High	High	High		107	92.6	7.48	6.12	99.7	105.7	115.6	97.5	93.9	86.4	0.682	0	27.9575	6
Q9BRX2	Protein pelota homolog [OS=Homo sapiens]	FALSE	1.155	0.00292778	5.66465	6.49351	2	3	2	1	385	43.332	6.34	High	High	High	High	High	High		107.7	93.3	1.71	2.66	107.1	109.8	106.3	95.6	93.6	90.7	0.186	0	3.57765	2
O43598-1	2'-deoxynucleoside 5'-phosphate N-hydrolase 1 [OS=Homo sapiens]	FALSE	1.154	0.000212179	10.8443	25.8621	4	10	4	1	174	19.097	5.05	High	High	High	High	High	High		111.4	96.5	8.06	4.31	101	117.3	115.8	101.3	93.8	94.4	1.61	0	18.246	4
P25205-2	Isoform 2 of DNA replication licensing factor MCM3 [OS=Homo sapiens]	FALSE	1.154	0	108.694	30.2462	23	77	23	1	853	95.848	5.77	High	High	High	High	High	High		107.3	93	2.99	2.8	111	105.2	105.7	90.8	95.9	92.3	1.988	0	220.492	23
Q06787	fragile X mental retardation protein 1 [OS=Homo sapiens]	FALSE	1.154	0	13.5257	7.27848	4	7	2	1	632	71.131	7.42	High	Not Found	High	High	Not Found	High		106.8	92.6	2.14	2.33	108.4		105.2	94.1		91	0.259	1	22.3129	4
P13807	glycogen [starch] synthase, muscle [OS=Homo sapiens]	FALSE	1.154	0.000352609	8.52673	2.84939	2	3	2	1	737	83.732	6.18	Not Found	High	High	Not Found	High	High		105	91	7.38	8.28		99.5	110.4		96.3	85.6	0.125	0	10.302	2
O95777	U6 snRNA-associated Sm-like protein LSm8 [OS=Homo sapiens]	FALSE	1.153	0.00239521	6.72612	27.0833	2	4	2	1	96	10.396	4.48	High	Not Found	High	High	Not Found	High		110.3	95.7	7.14	2.04	115.9		104.7	94.3		97.1	0.931	0	12.4574	2
O95400	CD2 antigen cytoplasmic tail-binding protein 2 [OS=Homo sapiens]	FALSE	1.153	0.000352609	8.11869	7.03812	2	4	2	1	341	37.623	4.61	Not Found	High	High	Not Found	High	High		108.5	94.2	2.66	4.39		110.6	106.5		91.2	97.1	0.292	0	11.3703	2
Q5QJE6	Deoxynucleotidyltransferase terminal-interacting protein 2 [OS=Homo sapiens]	FALSE	1.152	0	24.4388	9.39153	6	11	6	1	756	84.418	6.16	High	High	High	High	High	High		106.1	92.1	1.73	1.61	107	104	107.3	93	92.8	90.4	0.468	0	29.2204	6
Q15102	Platelet-activating factor acetylhydrolase IB subunit gamma [OS=Homo sapiens]	FALSE	1.15	0	22.7817	30.303	5	9	5	1	231	25.718	6.84	High	High	High	High	High	High		110.3	95.9	8.35	4.37	100.5	111.7	118.8	100	96.2	91.6	1.371	0	22.718	5
Q9UI30	Multifunctional methyltransferase subunit TRM112-like protein [OS=Homo sapiens]	FALSE	1.15	0.000212179	11.315	26.4	3	6	3	1	125	14.19	5.26	High	High	Not Found	High	High	Not Found		107.2	93.3	13.32	15.02	97.1	117.3		103.2	83.4		1.154	0	20.5824	3
P29354-1	Growth factor receptor-bound protein 2 [OS=Homo sapiens]	FALSE	1.149	0	15.3156	17.9724	4	10	4	1	217	25.19	6.32	High	High	High	High	High	High		106.3	92.5	6.73	3.13	114.2	104.4	100.3	89.2	94.4	93.9	0.896	0	32.3216	4
Q9Y237-2	Isoform 2 of Peptidyl-prolyl cis-trans isomerase NIMA-interacting 4 [OS=Homo sapiens]	FALSE	1.149	0	18.0749	16.0256	3	7	3	1	156	16.598	9.96	High	High	High	High	High	High		105.2	91.5	2.9	2.64	104.6	102.4	108.4	91.2	94.1	89.3	1.512	0	18.9628	3
Q02878	60S ribosomal protein L6 [OS=Homo sapiens]	FALSE	1.148	0	83.9536	48.9583	16	90	16	1	288	32.708	10.58	High	High	High	High	High	High		106.6	92.8	1.42	1.6	108.3	106.2	105.3	91.1	93.4	93.9	25.367	0	242.995	16
Q5UIP0	Telomere-associated protein RIF1 [OS=Homo sapiens]	FALSE	1.148	0	33.6348	5.13754	12	16	12	1	2472	274.294	5.52	High	High	High	High	High	High		106.9	93.1	7.4	3.24	100.5	104.3	115.7	94.8	95	89.7	0.215	0	39.862	12
P63241-2	Isoform 2 of Eukaryotic translation initiation factor 5A-1 [OS=Homo sapiens]	FALSE	1.147	0	65.6733	57.6087	11	102	11	1	184	20.157	7.01	High	High	High	High	High	High		109.3	95.3	2.26	1.13	106.6	111.3	110.2	96.5	94.9	94.5	38.811	0	367.413	11
P46783	40S ribosomal protein S10 [OS=Homo sapiens]	FALSE	1.147	0	55.3348	58.1818	11	90	5	1	165	18.886	10.15	High	High	High	High	High	High		107	93.3	1.99	1.14	108.7	107.7	104.6	92.2	93.4	94.3	23.245	6	285.509	11
Q7L1Q6-3	Isoform 3 of Basic leucine zipper and W2 domain-containing protein 1 [OS=Homo sapiens]	FALSE	1.147	0	32.8519	18.1818	10	22	8	1	451	51.249	6.62	High	High	High	High	High	High		108.1	94.3	8.32	6.64	114.1	112.5	97.7	92.2	89.3	101.3	1.207	0	67.1992	10
Q14244-7	Isoform 7 of Ensconsin [OS=Homo sapiens]	FALSE	1.146	0	28.748	12.9702	10	21	10	1	771	86.9	9.77	High	High	High	High	High	High		107.7	94	5.87	3.42	109.8	112.8	100.7	91.1	93.5	97.4	0.863	0	57.7568	10
O00115	Deoxyribonuclease-2-alpha [OS=Homo sapiens]	FALSE	1.145	0.00239521	6.8459	7.22222	2	2	2	1	360	39.556	8.05	High	Not Found	High	High	Not Found	High		106.5	93	14.53	12.2	95.6		117.5	101.1		85	0.311	0	5.97747	2
Q9BZE4	Nucleolar GTP-binding protein 1 [OS=Homo sapiens]	FALSE	1.144	0	39.7401	17.1924	11	29	11	1	634	73.918	9.5	High	High	High	High	High	High		107.5	93.9	4.22	3.87	112.3	106.9	103.3	89.8	95.5	96.5	1.04	0	71.2322	11
P50402	Emerin [OS=Homo sapiens]	FALSE	1.143	0	48.1693	39.3701	10	33	10	1	254	28.976	5.5	High	High	High	High	High	High		105.8	92.5	5.48	3.95	110.5	99.3	107.5	89.9	96.7	90.9	6.356	0	100.353	10
Q9NUQ6-3	Isoform 3 of SPATS2-like protein [OS=Homo sapiens]	FALSE	1.143	0	15.6139	7.14286	4	5	4	1	588	65.111	9.66	High	High	Not Found	High	High	Not Found		102.4	89.5	7.01	2.42	107.4	97.3		88	91.1		0.324	0	10.4531	4
P67812-3	Isoform 3 of Signal peptidase complex catalytic subunit SEC11A [OS=Homo sapiens]	FALSE	1.143	0	13.4345	18.3784	4	9	4	1	185	21.44	9.42	High	High	High	High	High	High		109.1	95.5	7.84	7.49	112.6	115.3	99.4	91.9	90.8	103.7	1.424	0	22.7556	4
P46776	60S ribosomal protein L27a [OS=Homo sapiens]	FALSE	1.142	0	37.368	35.1351	7	41	7	1	148	16.551	11	High	High	High	High	High	High		107.9	94.5	5.83	5.02	102.3	106.8	114.7	98	96.5	89.1	22.714	0	128.754	7
Q9UNL2-2	Isoform 2 of Translocon-associated protein subunit gamma [OS=Homo sapiens]	FALSE	1.142	0	12.8329	11.1111	2	8	2	1	198	22.596	9.63	High	High	High	High	High	High		110.7	97	20.38	13.45	118.3	85.3	128.5	92.2	111.7	87	2.162	0	22.3919	2
O15042	U2 snRNP-associated SURP motif-containing protein [OS=Homo sapiens]	FALSE	1.142	0	42.9471	13.9942	14	26	14	1	1029	118.219	8.47	High	High	High	High	High	High		106.9	93.6	7.69	4.24	99.7	105.2	115.8	97.6	93.8	89.6	0.968	0	70.1812	14
P55084	Trifunctional enzyme subunit beta, mitochondrial [OS=Homo sapiens]	FALSE	1.141	0	59.8039	24.4726	12	41	12	1	474	51.262	9.41	High	High	High	High	High	High		107	93.8	4.39	4.02	111.9	106.6	102.6	89.7	94.6	97.1	2.808	0	99.8011	12
P21333	Filamin-A [OS=Homo sapiens]	FALSE	1.14	0	573.875	52.8901	102	408	92	1	2647	280.564	6.06	High	High	High	High	High	High		106.1	93	0.4	0.64	105.9	105.7	106.5	92.7	93.7	92.7	7.089	0	1429.24	102
Q9NX24	H/ACA ribonucleoprotein complex subunit 2 [OS=Homo sapiens]	FALSE	1.14	0	25.3765	54.2484	5	9	5	1	153	17.19	8.22	High	High	High	High	High	High		108	94.7	12.52	10.43	92.4	114.5	117	106	90.8	87.4	9	0	36.8043	5
Q15833-3	Isoform 3 of Syntaxin-binding protein 2 [OS=Homo sapiens]	FALSE	1.138	0	14.6157	9.76821	4	6	4	1	604	67.652	6.68	High	High	High	High	High	High		105.5	92.7	21.76	26.11	89.3	121.8		109.9	75.6		0.252	0	21.8687	4
Q9UNM6-2	Isoform 2 of 26S proteasome non-ATPase regulatory subunit 13 [OS=Homo sapiens]	FALSE	1.137	0	48.743	31.4815	12	37	12	1	378	42.915	6.54	High	High	High	High	High	High		106.9	94	2.04	1.98	104.6	107.3	108.9	96.1	92.5	93.5	2.914	0	108.254	12
Q9BRK5-1	45 kDa calcium-binding protein [OS=Homo sapiens]	FALSE	1.137	0	15.3597	12.1547	4	7	4	1	362	41.78	4.86	High	High	High	High	High	High		106.9	94	18.27	9.19	93.1		120.7	100.1		87.9	0.551	0	22.9293	4
P13473-3	Isoform LAMP-2C of Lysosome-associated membrane glycoprotein 2 [OS=Homo sapiens]	FALSE	1.136	0.00370428	5.09956	4.13625	2	4	2	1	411	45.141	5.91	High	High	High	High	High	High		107.8	94.9	7.41	8.26	103.4	117	102.9	99.8	85.8	98.9	0.233	0	8.49441	2
O43809	Cleavage and polyadenylation specificity factor subunit 5 [OS=Homo sapiens]	FALSE	1.136	0	27.0989	33.9207	8	26	8	1	227	26.211	8.82	High	High	High	High	High	High		106.8	94	4.88	5.36	101.4	107.1	111.8	99.3	93.3	89.3	2.652	0	79.167	8
Q12931	heat shock protein 75 kDa, mitochondrial [OS=Homo sapiens]	FALSE	1.136	0	129.075	38.6364	22	132	21	1	704	80.06	8.21	High	High	High	High	High	High		106.8	94	1.53	0.81	105.5	106.1	108.6	94.9	93.4	93.7	3.87	0	427.63	22
Q49A26-1	Putative oxidoreductase GLYR1 [OS=Homo sapiens]	FALSE	1.135	0.00370428	5.22189	3.4358	2	4	2	1	553	60.518	9.17	High	High	High	High	High	High		105.7	93.2	7.29	7.31	106.5	113	97.7	93.1	86.4	100	0.16	0	11.8099	2
Q00765	Receptor expression-enhancing protein 5 [OS=Homo sapiens]	FALSE	1.133	0	17.1687	19.0476	5	14	5	1	189	21.479	8.1	High	High	High	High	High	High		104.1	91.9	0.64	2.82	103.6	103.9	104.9	94.8	90.8	90	2.981	0	34.9679	5
P32969	60S ribosomal protein L9 [OS=Homo sapiens]	FALSE	1.133	0	65.4964	53.6458	8	66	8	1	192	21.85	9.95	High	High	High	High	High	High		106.5	94	7.2	5.12	111.8	110	97.7	90.8	91.6	99.5	22.101	0	225.158	8
Q92598	Heat shock protein 105 kDa [OS=Homo sapiens]	FALSE	1.133	0	247.711	52.4476	40	213	37	1	858	96.804	5.39	High	High	High	High	High	High		105.9	93.5	0.72	0.49	105.8	106.7	105.2	93.6	93	93.9	12.335	2	712.221	40
Q14847	LIM and SH3 domain protein 1 [OS=Homo sapiens]	FALSE	1.133	0	64.4008	54.023	14	50	13	1	261	29.698	7.05	High	High	High	High	High	High		107.8	95.1	1.27	1.26	108.2	108.9	106.2	94.6	94.3	96.5	10.365	1	144.422	14
Q96KA5-1	cleft lip and palate transmembrane protein 1-like protein [OS=Homo sapiens]	FALSE	1.133	0.00392098	4.57573	4.08922	2	2	2	1	538	62.189	8.56	High	High	Not Found	High	High	Not Found		109.9	97	4.59	5.95	113.4	106.3		92.9	101.1		0.179	0	4.38071	2
P04075-2	Isoform 2 of Fructose-bisphosphate aldolase A [OS=Homo sapiens]	FALSE	1.133	0	198.88	65.7895	29	308	23	1	418	45.232	8.25	High	High	High	High	High	High		107.6	95	1.48	2.18	107.8	109.1	105.9	94.9	93	97.1	89.852	6	1163.59	29
P61353	60S ribosomal protein L27 [OS=Homo sapiens]	FALSE	1.132	0	35.1921	47.0588	7	26	6	1	136	15.788	10.56	High	High	High	High	High	High		103.9	91.8	1.13	3.07	103.2	103.2	105.3	93.6	93.3	88.6	67.129	1	76.3218	7
Q96TA2-1	ATP-dependent zinc metalloprotease YME1L1 [OS=Homo sapiens]	FALSE	1.131	0.000352609	8.02049	3.62225	3	5	3	1	773	86.401	8.76	High	High	High	High	High	High		106.1	93.8	6.89	4.3	100.9		111.3	96.6		90.9	0.145	0	11.9181	3
P09525	annexin A4 [OS=Homo sapiens]	FALSE	1.131	0	90.5645	51.7241	16	81	15	1	319	35.86	6.13	High	High	High	High	High	High		106.1	93.8	3.03	2.83	102.6	108.9	106.8	95.9	90.8	94.7	8.047	0	281.52	16
Q14978-2	Isoform Beta of Nucleolar and coiled-body phosphoprotein 1 [OS=Homo sapiens]	FALSE	1.131	0	89.4139	24.6827	20	61	20	1	709	74.702	9.47	High	High	High	High	High	High		105.7	93.4	1.69	2.69	104.9	104.4	107.7	93.8	95.7	90.8	3.14	0	158.26	20
Q16555-1	Dihydropyrimidinase-related protein 2 [OS=Homo sapiens]	FALSE	1.131	0	46.6458	22.028	9	19	9	1	572	62.255	6.38	High	High	High	High	High	High		107.3	94.9	5.92	3.3	101.5	106.2	114.1	96.5	96.9	91.3	1.254	0	62.4285	9
P51553-1	isocitrate dehydrogenase [NAD] subunit gamma, mitochondrial [OS=Homo sapiens]	FALSE	1.131	0	13.6585	8.6514	4	6	4	1	393	42.767	8.5	High	High	Not Found	High	High	Not Found		105.4	93.3	8.5	11.15	99.1	111.8		100.6	85.9		0.668	0	18.6225	4
Q9H6F5	Coiled-coil domain-containing protein 86 [OS=Homo sapiens]	FALSE	1.129	0	40.6538	30.8333	12	27	12	1	360	40.211	10.33	High	High	High	High	High	High		106	93.9	3.17	2.32	108.4	102.2	107.5	93.4	96.3	92	3.642	0	74.7126	12
Q15369-1	Transcription elongation factor B polypeptide 1 [OS=Homo sapiens]	FALSE	1.129	0	14.7915	38.3929	3	8	3	1	112	12.465	4.78	High	High	High	High	High	High		106.6	94.4	5.05	4.81	111.3	100.7	107.9	90.6	99.5	93.2	2.162	0	32.2703	3
P53701	Cytochrome c-type heme lyase [OS=Homo sapiens]	FALSE	1.129	0	14.3068	19.403	5	7	5	1	268	30.582	6.68	High	High	High	High	High	High		105.2	93.2	3.11	5.47	107.5	101.5	106.7	93.2	98.3	88.1	0.968	0	17.5774	5
P24534	Elongation factor 1-beta [OS=Homo sapiens]	FALSE	1.129	0	72.4084	46.6667	10	110	7	1	225	24.748	4.67	High	High	High	High	High	High		110.3	97.7	4.41	2.56	115.9	106.9	108.2	94.8	99.1	99.2	12.594	0	412.599	10
P23193	Transcription elongation factor A protein 1 [OS=Homo sapiens]	FALSE	1.127	0	74.2246	53.8206	18	37	17	1	301	33.948	8.38	High	High	High	High	High	High		108.2	96	3.29	2.62	108.5	111.6	104.5	96.2	93.4	98.4	10.288	1	112.246	18
Q9NW64-1	Pre-mRNA-splicing factor RBM22 [OS=Homo sapiens]	FALSE	1.127	0	30.1971	19.0476	8	16	8	1	420	46.865	8.54	High	High	High	High	High	High		103.7	92	2.9	2.25	102.9	101.2	107	91.5	94.3	90.3	1.031	0	45.547	8
P04406-1	glyceraldehyde-3-phosphate dehydrogenase [OS=Homo sapiens]	FALSE	1.127	0	154.265	63.5821	19	375	19	1	335	36.03	8.46	High	High	High	High	High	High		106.7	94.7	0.97	0.67	107.8	106.5	105.8	94.3	95.4	94.4	45.416	0	1396.15	19
O14639-1	Actin-binding LIM protein 1 [OS=Homo sapiens]	FALSE	1.127	0	12.6384	5.01285	4	5	4	1	778	87.631	8.59	High	High	High	High	High	High		106.2	94.2	11.01	8.05	97.9		114.5	99.6		88.9	0.19	0	14.5475	4
Q14204	Cytoplasmic dynein 1 heavy chain 1 [OS=Homo sapiens]	FALSE	1.127	0	251.286	16.681	65	133	65	1	4646	532.072	6.4	High	High	High	High	High	High		105.9	94	3.4	2.36	105	102.9	109.9	95.5	95.1	91.5	0.811	0	372.194	65
P48047	ATP synthase subunit O, mitochondrial [OS=Homo sapiens]	FALSE	1.127	0	55.1885	56.8075	10	38	10	1	213	23.263	9.96	High	High	High	High	High	High		105.9	94	3.65	3.11	105.2	102.5	110.1	95.1	96.3	90.7	10.788	0	149.188	10
Q92843-2	Isoform 3 of Bcl-2-like protein 2 [OS=Homo sapiens]	FALSE	1.126	0	17.0872	12.6126	5	11	5	1	333	37.147	8.13	High	High	High	High	High	High		107.3	95.3	2.22	1.5	109	108.3	104.6	96.7	95.4	93.8	0.931	0	27.7426	5
Q9Y5P4-3	Isoform 3 of Collagen type IV alpha-3-binding protein [OS=Homo sapiens]	FALSE	1.126	0.000352609	10.4839	4.52128	3	5	3	1	752	83.655	6.27	High	High	High	High	High	High		106	94.1	10.57	4.63	118.5	102.4	97	89.3	95.3	97.8	0.151	0	13.686	3
O43399-7	Isoform 7 of Tumor protein D54 [OS=Homo sapiens]	FALSE	1.125	0	53.8853	41.4847	9	39	9	1	229	24.839	6.42	High	High	High	High	High	High		107.1	95.2	5.45	5.18	113.6	105.6	102.2	89.8	96.5	99.4	4.623	0	132.843	9
Q14257-2	Isoform 2 of Reticulocalbin-2 [OS=Homo sapiens]	FALSE	1.125	0	23.1737	19.403	5	10	5	1	335	39.115	4.45	High	High	High	High	High	High		107.1	95.2	5.09	3.67	110	100.9	110.5	94.5	99	92.1	1.239	0	30.4502	5
Q86V81	THO complex subunit 4 [OS=Homo sapiens]	FALSE	1.125	0	35.2999	28.0156	5	37	5	1	257	26.872	11.15	High	High	High	High	High	High		107.5	95.5	4.82	3.1	101.6	111.4	109.5	98.8	93	94.8	1.929	0	117.838	5
P31689-1	DnaJ homolog subfamily A member 1 [OS=Homo sapiens]	FALSE	1.125	0	56.2584	42.0655	13	31	13	1	397	44.839	7.08	High	High	High	High	High	High		105.7	94	6.05	3.58	111.5	106.7	98.9	90.9	93.5	97.5	3.806	0	98.6579	13
Q13263	Transcription intermediary factor 1-beta [OS=Homo sapiens]	FALSE	1.125	0	135.824	41.4371	25	111	25	1	835	88.493	5.77	High	High	High	High	High	High		106.4	94.6	3.25	2.75	103.1	106.2	110	97.3	94.5	92.1	5.381	0	410.793	25
P52272	Heterogeneous nuclear ribonucleoprotein M [OS=Homo sapiens]	FALSE	1.124	0	161.393	53.2877	34	182	34	1	730	77.464	8.7	High	High	High	High	High	High		108.6	96.6	2.26	1.55	105.8	109.4	110.6	97.8	97	94.9	5.861	0	568.158	34
P20700	Lamin-B1 [OS=Homo sapiens]	FALSE	1.124	0	200.563	57.6792	35	209	31	1	586	66.368	5.16	High	High	High	High	High	High		106.4	94.6	1.21	1.24	106.6	107.5	104.9	94	93.9	96	19.309	2	679.129	35
Q9NUQ3-1	Gamma-taxilin [OS=Homo sapiens]	FALSE	1.123	0.00239521	6.74542	4.92424	2	3	2	1	528	60.548	7.52	Not Found	High	High	Not Found	High	High		105.3	93.8	1.75	5.08		106.6	104		90.4	97.1	0.136	0	4.71674	2
Q02338	D-beta-hydroxybutyrate dehydrogenase, mitochondrial [OS=Homo sapiens]	FALSE	1.123	0	18.5625	13.1195	3	8	3	1	343	38.132	8.95	High	High	High	High	High	High		108.1	96.2	3.52	1.94		110.8	105.4		94.9	97.5	0.492	0	28.6136	3
Q9BU76-1	Multiple myeloma tumor-associated protein 2 [OS=Homo sapiens]	FALSE	1.123	0.000352609	10.5033	12.9278	3	5	3	1	263	29.394	10.02	High	High	High	High	High	High		105.8	94.2	13.8	18.53	118.3	109.4	89.7	79.3	89.9	113.5	0.501	0	12.3598	3
P61247	40S ribosomal protein S3a [OS=Homo sapiens]	FALSE	1.123	0	89.591	66.2879	22	92	22	1	264	29.926	9.73	High	High	High	High	High	High		106.8	95.1	4.56	2.68	111.8	106.6	102	92.3	95.7	97.3	47.329	0	227.184	22
O43852-3	Isoform 3 of Calumenin [OS=Homo sapiens]	FALSE	1.123	0	41.7478	38.6997	9	28	9	1	323	38.027	4.63	High	High	High	High	High	High		105.9	94.3	2.57	3.36	107.6	102.7	107.2	92.7	98	92.3	3.084	0	96.2806	9
P62081	40S ribosomal protein S7 [OS=Homo sapiens]	FALSE	1.122	0	66.4037	63.9175	10	55	10	1	194	22.113	10.1	High	High	High	High	High	High		106.2	94.7	3.08	1.5	102.8	106.6	109.3	96.3	94	93.7	42.288	0	176.866	10
Q9P015	39S ribosomal protein L15, mitochondrial [OS=Homo sapiens]	FALSE	1.121	0.000352609	8.45703	10.8108	3	6	3	1	296	33.399	10.01	High	High	High	High	High	High		105.9	94.5	2.71	6.72	103.9		108	99		90	0.438	0	10.8791	3
Q8NBJ5	Procollagen galactosyltransferase 1 [OS=Homo sapiens]	FALSE	1.119	0	15.9743	8.03859	5	8	5	1	622	71.59	7.31	High	High	High	High	High	High		106.6	95.3	3.36	6.35	103.8	110.6	105.4	100.3	88.6	96.9	0.324	0	24.3188	5
P68366	Tubulin alpha-4A chain [OS=Homo sapiens]	FALSE	1.119	0	174.698	61.3839	23	423	5	1	448	49.892	5.06	High	High	High	High	High	High		104.8	93.7	2.2	2.03	102.2	105.8	106.4	95.9	92.7	92.4	55.234	3	1521.15	23
Q9ULV4-3	Isoform 3 of Coronin-1C [OS=Homo sapiens]	FALSE	1.119	0	63.6003	22.5806	15	40	15	1	527	58.91	7.75	High	High	High	High	High	High		106.5	95.2	3.18	4.74	104.2	104.9	110.4	97.8	97.8	90	2.981	0	112.671	15
Q08945	FACT complex subunit SSRP1 [OS=Homo sapiens]	FALSE	1.118	0	69.3984	24.1185	14	54	14	1	709	81.024	6.87	High	High	High	High	High	High		106.7	95.5	4.4	1.28	101.9	111.3	106.9	96.5	94.1	95.9	1.985	0	160.275	14
Q9BQ61	Uncharacterized protein C19orf43 [OS=Homo sapiens]	FALSE	1.118	0	35.3421	39.7727	6	21	6	1	176	18.408	9.44	High	High	High	High	High	High		108.1	96.7	3.53	3.47	104.1	108.4	111.7	100	96.9	93.3	4.623	0	65.1698	6
Q9Y265	RuvB-like 1 [OS=Homo sapiens]	FALSE	1.118	0	92.7664	48.0263	16	53	16	1	456	50.196	6.42	High	High	High	High	High	High		106.5	95.3	0.96	1.2	107.2	105.3	106.9	95.1	96.5	94.2	8.085	0	182.851	16
Q9Y383	Putative RNA-binding protein Luc7-like 2 [OS=Homo sapiens]	FALSE	1.117	0	53.0924	32.1429	12	35	8	1	392	46.486	10.01	High	High	High	High	High	High		107	95.8	4.54	3.98	111	101.6	108.4	93.4	100.2	93.7	5.158	3	110.141	12
Q99986	Serine/threonine-protein kinase VRK1 [OS=Homo sapiens]	FALSE	1.117	0	22.1934	17.6768	7	14	7	1	396	45.447	8.91	High	High	High	High	High	High		107.1	95.8	6.1	0.63		111.7	102.5		96.3	95.4	1.512	0	28.3003	7
P60660	Myosin light polypeptide 6 [OS=Homo sapiens]	FALSE	1.117	0	61.5908	60.2649	9	66	9	1	151	16.919	4.65	High	High	High	High	High	High		107.6	96.4	1.19	0.78	106.7	107.2	109.1	97.2	95.9	96	22.101	0	219.404	9
O43237	Cytoplasmic dynein 1 light intermediate chain 2 [OS=Homo sapiens]	FALSE	1.117	0.000352609	10.5648	5.89431	2	3	2	1	492	54.066	6.38	High	Not Found	High	High	Not Found	High		106.2	95.1	3.76	1.31	103.3		109	96		94.2	0.269	0	9.47073	2
Q9NUU7	ATP-dependent RNA helicase DDX19A [OS=Homo sapiens]	FALSE	1.116	0	42.3517	21.5481	10	27	2	1	478	53.941	6.58	High	High	High	High	High	High		104.9	94	5.27	3.89	98.6	108.3	108	98.2	92.6	91.3	1.412	8	84.6003	10
Q7L8L6	FAST kinase domain-containing protein 5 [OS=Homo sapiens]	FALSE	1.116	0.00538966	4.19463	2.22513	2	2	2	1	764	86.519	8.13	High	High	Not Found	High	High	Not Found		107.3	96.1	30.77	19.52	84	130.7		109.4	82.9		0.108	0	5.17451	2
Q12906-7	Isoform 7 of Interleukin enhancer-binding factor 3 [OS=Homo sapiens]	FALSE	1.116	0	139.653	33.5189	25	135	20	1	898	95.748	8.81	High	High	High	High	High	High		105.7	94.7	1.77	0.87	105.5	103.9	107.6	94	95.6	94.4	5.373	4	429.829	25
P12004	proliferating cell nuclear antigen [OS=Homo sapiens]	FALSE	1.116	0	80.3979	49.8084	11	85	11	1	261	28.75	4.69	High	High	High	High	High	High		105.6	94.6	2.38	1.84	104.3	104	108.5	95.8	95.5	92.6	7.859	0	302.877	11
O15533-3	Isoform 3 of Tapasin [OS=Homo sapiens]	FALSE	1.115	0.000212179	11.17	6.34921	3	7	3	1	504	53.909	7.23	High	High	High	High	High	High		105.8	94.8	7.63	6.55	96.9	107.9	112.6	102	91.4	91.1	0.413	0	23.8919	3
P18859-2	Isoform 2 of ATP synthase-coupling factor 6, mitochondrial [OS=Homo sapiens]	FALSE	1.115	0	28.7808	43.1034	4	21	4	1	116	13.38	9.07	High	High	High	High	High	High		108.4	97.3	1.22	0.82	108.1	109.9	107.3	96.9	96.7	98.2	6.499	0	70.9028	4
P26440	Isovaleryl-CoA dehydrogenase, mitochondrial [OS=Homo sapiens]	FALSE	1.115	0	30.0221	20.5674	8	19	8	1	423	46.29	8.19	High	High	High	High	High	High		106.9	95.9	5.31	4.55	100.7	111.9	108.2	99.7	91.1	97	1.219	0	53.9915	8
P11142-1	Heat shock cognate 71 kDa protein [OS=Homo sapiens]	FALSE	1.115	0	307.41	71.0526	42	711	34	1	646	70.854	5.52	High	High	High	High	High	High		105.5	94.6	0.73	0.81	106.3	104.7	105.5	93.8	95.3	94.8	93.267	7	2540.74	42
P31153	S-adenosylmethionine synthase isoform type-2 [OS=Homo sapiens]	FALSE	1.115	0	69.7088	43.7975	12	43	12	1	395	43.633	6.48	High	High	High	High	High	High		104.9	94.1	3.44	1.95	104.6	101.4	108.6	94.9	95.4	92	3.962	0	148.773	12
P36542-1	ATP synthase subunit gamma, mitochondrial [OS=Homo sapiens]	FALSE	1.115	0	33.4952	23.4899	7	27	7	1	298	32.975	9.22	High	High	High	High	High	High		105.2	94.3	2.4	0.6	108	103.2	104.3	94.6	94.8	93.7	2.594	0	88.3363	7
Q9Y224	UPF0568 protein C14orf166 [OS=Homo sapiens]	FALSE	1.114	0	33.8472	38.1148	8	23	8	1	244	28.051	6.65	High	High	High	High	High	High		108	97	2.12	1.15	110.4	105.9	107.7	95.9	96.8	98.1	2.162	0	70.4177	8
P62249	40S ribosomal protein S16 [OS=Homo sapiens]	FALSE	1.113	0	53.7392	61.6438	12	59	12	1	146	16.435	10.21	High	High	High	High	High	High		103.5	93	2.91	2.87	101.8	101.8	107	93.3	95.6	90.2	25.102	0	161.693	12
P48637	glutathione synthetase [OS=Homo sapiens]	FALSE	1.113	0	51.7996	33.1224	14	32	14	1	474	52.352	5.92	High	High	High	High	High	High		106.1	95.4	2.46	2.16	104.5	104.7	109.2	94	97.8	94.5	2.054	0	86.1167	14
Q9ULR0-1	Isoform 2 of Pre-mRNA-splicing factor ISY1 homolog [OS=Homo sapiens]	FALSE	1.112	0.000212179	11.1086	10.574	3	5	3	1	331	37.543	5.78	High	High	High	High	High	High		105	94.4	3.46	7.55	101.9	104.1	109	101.8	93.7	87.6	0.318	0	12.2266	3
P14314	Glucosidase 2 subunit beta [OS=Homo sapiens]	FALSE	1.111	0	87.8672	37.1212	17	87	17	1	528	59.388	4.41	High	High	High	High	High	High		107.2	96.4	4.17	1.48	102.8	111.8	106.9	97.9	95	96.4	10.103	0	289.079	17
Q16880	2-hydroxyacylsphingosine 1-beta-galactosyltransferase [OS=Homo sapiens]	FALSE	1.111	0.000352609	7.48216	4.43623	2	4	2	1	541	61.398	9.52	High	High	Not Found	High	High	Not Found		105.9	95.3	5.05	0.49	102.1	109.7		95.6	95		0.16	0	16.7927	2
Q96A72	protein mago nashi homolog 2 [OS=Homo sapiens]	FALSE	1.111	0	35.4707	52.7027	9	19	9	1	148	17.265	6.39	High	High	High	High	High	High		106.5	95.9	0.58	0.45	105.8	106.7	107	95.6	96.4	95.6	6.197	0	51.6499	9
Q00688	peptidyl-prolyl cis-trans isomerase FKBP3 [OS=Homo sapiens]	FALSE	1.11	0	21.4466	27.6786	7	17	7	1	224	25.161	9.28	High	High	High	High	High	High		105.7	95.2	2.91	1.84	102.2	107.5	107.5	95.6	96.7	93.3	1.955	0	50.1977	7
O76003	glutaredoxin-3 [OS=Homo sapiens]	FALSE	1.11	0	21.9965	22.9851	7	9	7	1	335	37.408	5.39	High	High	High	High	High	High		108.1	97.4	8.39	3.68	117.4	107.6	99.3	96.6	94.3	101.3	1.336	0	23.4338	7
O60664-1	Perilipin-3 [OS=Homo sapiens]	FALSE	1.109	0	48.4479	26.9585	9	26	9	1	434	47.046	5.44	High	High	High	High	High	High		105.9	95.5	1.79	0.87	106.2	103.8	107.6	95.9	96.1	94.6	1.512	0	97.3895	9
P60900	Proteasome subunit alpha type-6 [OS=Homo sapiens]	FALSE	1.108	0	76.6875	54.878	13	58	13	1	246	27.382	6.76	High	High	High	High	High	High		104.5	94.3	1.67	0.79	106.4	104	103	94.4	94.9	93.4	24.119	0	169.673	13
Q13283	Ras GTPase-activating protein-binding protein 1 [OS=Homo sapiens]	FALSE	1.108	0	73.9848	40.9871	13	62	13	1	466	52.132	5.52	High	High	High	High	High	High		105.5	95.2	4.21	3.5	101.3	105	110.1	98.5	95.1	91.9	5.19	0	211.45	13
P30101	Protein disulfide-isomerase A3 [OS=Homo sapiens]	FALSE	1.108	0	200.69	59.604	32	370	32	1	505	56.747	6.35	High	High	High	High	High	High		105.8	95.5	2.24	2.03	103.2	106.6	107.7	97.6	95.3	93.7	29.539	0	1314.18	32
P53801	pituitary tumor-transforming gene 1 protein-interacting protein [OS=Homo sapiens]	FALSE	1.108	0.00239521	6.68301	13.8889	2	6	2	1	180	20.31	8.79	High	High	High	High	High	High		102.7	92.7	6.72	4.78	110.6	99.7	97.8	88.3	97.1	92.7	0.778	0	14.6271	2
Q96T88-2	Isoform 2 of E3 ubiquitin-protein ligase UHRF1 [OS=Homo sapiens]	FALSE	1.108	0	18.4552	8.06452	5	12	5	1	806	91.059	7.44	High	High	High	High	High	High		104.6	94.5	8.74	8.62	115.1	98	100.8	85.1	98.3	100	0.299	0	30.9785	5
P34897-1	Serine hydroxymethyltransferase, mitochondrial [OS=Homo sapiens]	FALSE	1.107	0	99.4368	40.4762	18	94	17	1	504	55.958	8.53	High	High	High	High	High	High		104.7	94.6	2.56	2.83	107.8	103.4	102.9	91.5	96.1	96.2	4.817	1	307.052	18
P49257	Protein ERGIC-53 [OS=Homo sapiens]	FALSE	1.106	0	34.4906	15.8824	8	22	7	1	510	57.513	6.77	High	High	High	High	High	High		105	94.9	0.78	1.37	104.1	105.7	105.2	95.7	93.4	95.6	1.212	1	66.5296	8
O14737	Programmed cell death protein 5 [OS=Homo sapiens]	FALSE	1.106	0	36.9912	64	8	37	8	1	125	14.276	6.04	High	High	High	High	High	High		108	97.7	5.22	4.4	101.6	110.7	111.9	102.6	94.6	96	9	0	101.199	8
P30443	HLA class I histocompatibility antigen, A-1 alpha chain [OS=Homo sapiens]	FALSE	1.105	0	87.1045	43.5616	13	48	7	1	365	40.82	6.54	High	High	High	High	High	High		103.3	93.5	3.45	3.27	107.4	101.8	100.7	90.6	93.2	96.7	5.7	6	161.398	13
Q5JTJ3-2	Isoform 2 of Cytochrome c oxidase assembly factor 6 homolog [OS=Homo sapiens]	FALSE	1.105	0.000212179	11.4308	17.3077	2	8	2	1	156	18.082	10.1	High	High	High	High	High	High		105.7	95.7	5.7	4.87	112.6	103.6	101.1	90.4	97.7	99.1	1.371	0	27.3267	2
P82979	SAP domain-containing ribonucleoprotein [OS=Homo sapiens]	FALSE	1.104	0	41.9491	41.4286	8	31	8	1	210	23.656	6.42	High	High	High	High	High	High		106.9	96.8	3.8	3.88	111.6	104.5	104.6	92.6	98	99.8	7.377	0	91.9627	8
Q9H0H5	Rac GTPase-activating protein 1 [OS=Homo sapiens]	FALSE	1.104	0	24.0767	11.7089	7	14	7	1	632	70.982	8.88	High	High	High	High	High	High		104.2	94.5	5.05	3.79	99.5	109.9	103.2	98.4	91.3	93.7	0.512	0	43.0683	7
P52597	Heterogeneous nuclear ribonucleoprotein F [OS=Homo sapiens]	FALSE	1.103	0	71.1179	38.0723	12	82	10	1	415	45.643	5.58	High	High	High	High	High	High		105	95.2	0.44	0.97	105.2	104.4	105.3	95.4	96	94.2	5.062	2	255.628	12
P61009	Signal peptidase complex subunit 3 [OS=Homo sapiens]	FALSE	1.103	0.000212179	10.776	11.6667	2	7	2	1	180	20.301	8.62	High	High	High	High	High	High		107.5	97.4	3.78	3.52	108.5	103	110.9	97.8	100.7	93.8	1.371	0	23.2806	2
P55735-3	Isoform 3 of Protein SEC13 homolog [OS=Homo sapiens]	FALSE	1.103	0	25.854	25.2717	8	14	8	1	368	40.721	5.85	High	High	High	High	High	High		106.1	96.2	7.92	10.15	96.4	111.5	110.4	107.5	90.9	90.3	2.415	0	40.5558	8
P07195	L-lactate dehydrogenase B chain [OS=Homo sapiens]	FALSE	1.103	0	121.633	49.1018	16	125	15	1	334	36.615	6.05	High	High	High	High	High	High		105.1	95.3	2.65	2.1	103.7	103.2	108.3	96	96.8	93	25.827	0	403.536	16
Q9NZ01-1	Very-long-chain enoyl-CoA reductase [OS=Homo sapiens]	FALSE	1.102	0	24.6303	22.0779	9	29	9	1	308	36.011	9.45	High	High	High	High	High	High		105.5	95.7	6.53	7.76	105.2	112.6	98.8	95.3	88.5	103.4	3.084	0	73.7921	9
Q96GE6	calmodulin-like protein 4 [OS=Homo sapiens]	FALSE	1.102	0.00239521	6.56387	13.2653	3	4	3	1	196	21.869	7.53	High	High	High	High	High	High		106.9	97	3.83	3.97	106.7	111.1	102.9	95.5	94.1	101.4	0.585	0	6.47113	3
Q9Y2R0	Cytochrome c oxidase assembly factor 3 homolog, mitochondrial [OS=Homo sapiens]	FALSE	1.1	0.0026729	6.26986	17.9245	2	4	2	1	106	11.724	9.6	High	High	High	High	High	High		102.6	93.3	1.7	1.04	104.2	100.7	102.9	93.8	92.2	93.8	1.154	0	13.9181	2
Q15233	Non-POU domain-containing octamer-binding protein [OS=Homo sapiens]	FALSE	1.1	0	105.667	45.0106	18	104	16	1	471	54.197	8.95	High	High	High	High	High	High		104.7	95.2	1.2	0.75	105.6	105.2	103.3	95.8	94.4	95.4	9	0	356.384	18
O00231-2	Isoform 2 of 26S proteasome non-ATPase regulatory subunit 11 [OS=Homo sapiens]	FALSE	1.099	0	50.004	27.896	10	44	10	1	423	47.505	6.48	High	High	High	High	High	High		104.7	95.2	3.82	3.07	100.4	105.3	108.3	98.1	95.3	92.3	1.943	0	114.222	10
P62701	40S ribosomal protein S4, X isoform [OS=Homo sapiens]	FALSE	1.099	0	80.1677	57.4144	15	104	15	1	263	29.579	10.15	High	High	High	High	High	High		105.8	96.3	1.6	1.26	104.1	107.5	105.9	97.7	95.8	95.4	13.125	0	316.043	15
Q15691	Microtubule-associated protein RP/EB family member 1 [OS=Homo sapiens]	FALSE	1.098	0	60.1027	46.2687	10	56	10	1	268	29.98	5.14	High	High	High	High	High	High		106.3	96.8	1.16	1.23	105.7	107.8	105.6	96.7	95.7	98.1	6.743	0	201.45	10
P16949-1	Stathmin [OS=Homo sapiens]	FALSE	1.098	0	55.7761	53.6913	9	61	9	1	149	17.292	5.97	High	High	High	High	High	High		106.7	97.1	4.87	3.92	101.8	112.1	106	99.6	92.8	99.1	49.119	0	195.398	9
Q66PJ3-2	Isoform 2 of ADP-ribosylation factor-like protein 6-interacting protein 4 [OS=Homo sapiens]	FALSE	1.098	0.000352609	10.7346	9.20097	3	4	3	1	413	44.132	10.98	High	High	High	High	High	High		104.1	94.9	4.52	4.36	107.5	100.8		91.9	97.8		0.52	0	10.2183	3
P09651-1	Heterogeneous nuclear ribonucleoprotein A1 [OS=Homo sapiens]	FALSE	1.097	0	97.3753	48.3871	16	197	12	1	372	38.723	9.13	High	High	High	High	High	High		103.6	94.4	2.63	1.28	102	101.9	106.7	94.8	95.3	93	13.125	1	662.311	16
P60174	Triosephosphate isomerase [OS=Homo sapiens]	FALSE	1.097	0	139.828	74.8252	17	131	17	1	286	30.772	5.92	High	High	High	High	High	High		105.1	95.7	1.66	1.85	106.9	104.9	103.4	94	95.8	97.5	41.813	0	470.051	17
P62913	60S ribosomal protein L11 [OS=Homo sapiens]	FALSE	1.097	0	25.4099	26.9663	6	56	6	1	178	20.24	9.6	High	High	High	High	High	High		103.5	94.4	1.6	2.76	104.9	103.9	101.7	91.6	94.6	96.8	9	0	175.661	6
Q12864	Cadherin-17 [OS=Homo sapiens]	FALSE	1.097	0	99.6849	28.726	20	74	20	1	832	92.162	5.14	High	High	High	High	High	High		106	96.7	2.16	2.43	103.6	106.2	108.2	98.6	97.4	94	2.814	0	237.796	20
Q8WUY1	Protein THEM6 [OS=Homo sapiens]	FALSE	1.097	0	13.1578	21.6346	4	5	4	1	208	23.85	9.55	High	High	High	High	High	High		104.3	95.2	7.65	6.85	95.5	111	106.6	102.6	90.7	92.2	0.778	0	13.9696	4
P60981-1	Destrin [OS=Homo sapiens]	FALSE	1.096	0	42.5991	54.5455	9	35	8	1	165	18.493	7.85	High	High	High	High	High	High		106.1	96.8	3.5	3.3	102.6	110	105.7	100.4	94.9	95	9	0	94.7242	9
Q9H910-3	Isoform 3 of Hematological and neurological expressed 1-like protein [OS=Homo sapiens]	FALSE	1.096	0	36.5182	53.6697	8	17	8	1	218	23.012	9.57	High	High	High	High	High	High		106.2	96.9	4.77	7.77	110.3	100.5	107.9	91.9	105.6	93.2	2.981	0	46.2492	8
Q13155	aminoacyl tRNA synthase complex-interacting multifunctional protein 2 [OS=Homo sapiens]	FALSE	1.096	0	36.0394	26.875	7	25	7	1	320	35.326	8.22	High	High	High	High	High	High		105.6	96.4	0.87	1.96	106.7	104.9	105.3	94.2	97.8	97.1	1.818	0	74.749	7
Q9UHX1-2	Isoform 2 of Poly(U)-binding-splicing factor PUF60 [OS=Homo sapiens]	FALSE	1.096	0	61.8402	29.1513	12	31	12	1	542	58.135	5.35	High	High	High	High	High	High		104.7	95.6	2.53	0.41	101.7	106.8	105.7	96	95.3	95.4	1.829	0	108.75	12
P53999	Activated RNA polymerase II transcriptional coactivator p15 [OS=Homo sapiens]	FALSE	1.096	0	48.5906	62.9921	10	55	10	1	127	14.386	9.6	High	High	High	High	High	High		103.4	94.4	2.21	4.46	102.1	102	106	96.6	97	89.5	18.953	0	166.734	10
P02774-3	Isoform 3 of Vitamin D-binding protein [OS=Homo sapiens]	FALSE	1.095	0	13.1181	9.53347	3	7	3	1	493	55.087	5.74	High	High	High	High	High	High		104.4	95.3	13.07	10.6	96.2	96.8	120.1	101.6	100.6	83.6	0.259	0	24.7058	3
Q12874	splicing factor 3a subunit 3 [OS=Homo sapiens]	FALSE	1.095	0	32.8779	18.5629	8	22	8	1	501	58.812	5.38	High	High	High	High	High	High		105.2	96	4.48	3.27	108.1	99.7	107.7	92.9	99.1	96	1.096	0	75.41	8
P50897	Palmitoyl-protein thioesterase 1 [OS=Homo sapiens]	FALSE	1.095	0	15.493	13.3987	3	6	3	1	306	34.171	6.52	High	High	High	High	High	High		104.7	95.7	16.3	5.81	105.4	121.5	87.4	97.6	89.4	100	0.848	0	20.9762	3
P25398	40S ribosomal protein S12 [OS=Homo sapiens]	FALSE	1.095	0	49.1931	53.7879	7	86	7	1	132	14.505	7.21	High	High	High	High	High	High		104.4	95.4	5.06	4.56	105.3	109.2	98.7	93.3	92.4	100.4	50.795	0	332.767	7
Q96GQ7	Probable ATP-dependent RNA helicase DDX27 [OS=Homo sapiens]	FALSE	1.095	0	48.5566	18.7186	13	23	13	1	796	89.779	9.28	High	High	High	High	High	High		105.2	96.2	11.22	7.98	103.2	117.9	94.6	96.2	88.5	103.8	1.154	0	65.1378	13
P35659-1	Protein DEK [OS=Homo sapiens]	FALSE	1.094	0	72.0561	37.6	16	86	16	1	375	42.648	8.56	High	High	High	High	High	High		104.1	95.1	2.7	2.17	107.3	102.3	102.6	92.7	96.2	96.3	7.254	0	232.733	16
P62854	40S ribosomal protein S26 [OS=Homo sapiens]	FALSE	1.094	0	18.4788	33.913	3	19	3	1	115	13.007	11	High	High	High	High	High	High		104.4	95.5	7.15	4.51	101.7	98.7	112.9	97	98.8	90.6	5.813	0	64.1486	3
P08238	Heat shock protein HSP 90-beta [OS=Homo sapiens]	FALSE	1.094	0	419.861	64.0884	54	1021	27	1	724	83.212	5.03	High	High	High	High	High	High		103.7	94.8	0.76	0.57	104.5	102.9	103.6	94.2	95.2	95	234.555	28	3572.78	54
O15260-1	surfeit locus protein 4 [OS=Homo sapiens]	FALSE	1.093	0	15.083	10.7807	2	6	2	1	269	30.374	7.78	High	High	High	High	High	High		101.3	92.7	1.48	2	100.2	100.7	103	92.4	94.6	91	0.778	0	23.6918	2
P27694	Replication protein A 70 kDa DNA-binding subunit [OS=Homo sapiens]	FALSE	1.093	0	29.6652	14.1234	8	14	8	1	616	68.095	7.21	High	High	High	High	High	High		103.2	94.5	3.14	6.23	106.7	100.4	102.5	87.7	98.4	97.3	0.751	0	26.6409	8
O15484	calpain-5 [OS=Homo sapiens]	FALSE	1.093	0.00239521	6.69658	5.46875	3	4	3	1	640	73.123	7.64	High	High	High	High	High	High		104.7	95.8	8.13	10.47	114	97.3	102.8	85	104.8	97.6	0.184	0	7.64544	3
Q12907	Vesicular integral-membrane protein VIP36 [OS=Homo sapiens]	FALSE	1.092	0	50.218	32.0225	10	44	10	1	356	40.203	6.95	High	High	High	High	High	High		105.6	96.6	1.63	0.66	105.7	107.2	103.8	96.1	96.5	97.3	3.16	0	131.035	10
P42677	40S ribosomal protein S27 [OS=Homo sapiens]	FALSE	1.092	0	13.2515	39.2857	4	17	4	1	84	9.455	9.45	High	High	High	High	High	High		103.7	95	2.92	3.66	101.1	107	103	94.2	91.9	98.7	9	0	44.7495	4
Q8WUJ3-1	Cell migration-inducing and hyaluronan-binding protein [OS=Homo sapiens]	FALSE	1.091	0.000352609	9.59517	2.93902	4	6	4	1	1361	152.9	7.85	High	High	High	High	High	High		104.2	95.5	21.12	9.51	91.7	129.6	91.3	101.8	85.1	99.7	0.119	0	16.2828	4
Q86W42	THO complex subunit 6 homolog [OS=Homo sapiens]	FALSE	1.09	0.000352609	9.12652	15.8358	4	4	4	1	341	37.511	7.43	High	Not Found	High	High	Not Found	High		104.5	95.8	1.1	4.46	103.7		105.3	98.9		92.8	0.585	0	9.15873	4
Q08752	peptidyl-prolyl cis-trans isomerase D [OS=Homo sapiens]	FALSE	1.09	0	18.0737	17.2973	7	7	6	1	370	40.738	7.21	High	Not Found	High	High	Not Found	High		105.9	97.1	5.03	2.62	109.6		102.1	95.3		98.9	0.711	0	17.5975	7
O43674-1	NADH dehydrogenase [ubiquinone] 1 beta subcomplex subunit 5, mitochondrial [OS=Homo sapiens]	FALSE	1.09	0.00370428	5.24903	11.1111	2	4	2	1	189	21.737	9.63	High	High	High	High	High	High		106	97.2	14.99	7.84	114	87.7	116.3	93.9	105.9	91.8	0.52	0	9.91224	2
Q8NBQ5	Estradiol 17-beta-dehydrogenase 11 [OS=Homo sapiens]	FALSE	1.09	0	20.044	17	4	11	4	1	300	32.915	9.07	High	High	High	High	High	High		104.9	96.3	17.84	13.29	87.4	102.7	124.7	109.1	96.3	83.5	0.833	0	38.7853	4
P06493	Cyclin-dependent kinase 1 [OS=Homo sapiens]	FALSE	1.09	0	45.3162	45.7912	10	23	9	1	297	34.074	8.4	High	High	High	High	High	High		105.1	96.5	5.7	1.79	108.7	98.2	108.5	95.2	98.4	95.8	2.728	1	67.347	10
Q9H299	SH3 domain-binding glutamic acid-rich-like protein 3 [OS=Homo sapiens]	FALSE	1.089	0	19.6288	39.7849	4	12	4	1	93	10.431	4.93	High	High	High	High	High	High		104.5	95.9	4.25	3.21	103.9	109.2	100.3	97.6	92.3	97.7	9	0	44.6409	4
P23396-1	40S ribosomal protein S3 [OS=Homo sapiens]	FALSE	1.089	0	94.1468	77.3663	18	158	18	1	243	26.671	9.66	High	High	High	High	High	High		105	96.4	2.03	1.1	102.8	107.1	105.2	97.5	95.4	96.4	25.367	0	499.745	18
Q9UM00-1	Transmembrane and coiled-coil domain-containing protein 1 [OS=Homo sapiens]	FALSE	1.089	0	16.4724	24.4681	4	13	4	1	188	21.161	9.74	High	High	High	High	High	High		108.9	99.9	13.31	9.28	96.8	124.9	104.8	105	89.2	105.6	3.217	0	36.1702	4
Q9HAT2	sialate O-acetylesterase [OS=Homo sapiens]	FALSE	1.089	0.00239521	6.60738	3.63289	2	5	2	1	523	58.277	7.33	High	High	High	High	High	High		103.8	95.3	13.78	10.4	117.1	88.7	105.6	85.7	105.5	94.8	0.155	0	13.3383	2
P15586	N-acetylglucosamine-6-sulfatase [OS=Homo sapiens]	FALSE	1.089	0.000352609	8.2378	5.25362	3	5	3	1	552	62.042	8.31	High	High	High	High	High	High		103.4	94.9	6.57	6.28	105.7	108.7	95.7	88.2	97.2	99.5	0.259	0	13.5982	3
Q9NQH7-1	Probable Xaa-Pro aminopeptidase 3 [OS=Homo sapiens]	FALSE	1.089	0	13.0755	12.426	5	10	4	1	507	56.997	6.83	High	High	High	High	High	High		101.7	93.4	10.16	8.52	93.3	98.6	113.3	101.8	92.4	86	0.468	0	24.2266	5
Q96AY3	Peptidyl-prolyl cis-trans isomerase FKBP10 [OS=Homo sapiens]	FALSE	1.088	0	38.5165	20.2749	10	26	10	1	582	64.204	5.62	High	High	High	High	High	High		104.7	96.2	3.52	1.77	104	101.4	108.7	97.8	96.3	94.4	1.246	0	64.9189	10
Q99623	Prohibitin-2 [OS=Homo sapiens]	FALSE	1.088	0	75.8763	68.2274	19	60	19	1	299	33.276	9.83	High	High	High	High	High	High		104.7	96.3	3.29	2.67	107.2	106.1	100.8	93.8	96	98.9	6.017	0	169.306	19
P62910	60S ribosomal protein L32 [OS=Homo sapiens]	FALSE	1.088	0	25.8096	43.7037	6	27	6	1	135	15.85	11.33	High	High	High	High	High	High		103.1	94.8	5.31	2.08	100.6	109.4	99.4	96.4	92.6	95.3	9	0	75.3722	6
P51153	Ras-related protein Rab-13 [OS=Homo sapiens]	FALSE	1.088	0	18.5909	20.197	4	18	2	1	203	22.76	9.19	High	High	High	High	High	High		104.4	96	4.85	6.44	110.1	100.3	102.9	89.4	101.6	97.1	1.154	0	54.4376	4
Q8N335	Glycerol-3-phosphate dehydrogenase 1-like protein [OS=Homo sapiens]	FALSE	1.087	0.00239521	6.95042	7.97721	3	3	3	1	351	38.394	7.02	High	Not Found	High	High	Not Found	High		107.8	99.1	20.57	5.55	123.4		92.1	95.2		103	0.304	0	7.87926	3
P61006	Ras-related protein Rab-8A [OS=Homo sapiens]	FALSE	1.087	0	35.8045	21.256	5	32	2	1	207	23.653	9.07	High	High	High	High	High	High		105.1	96.7	17.78	18.98	91.9	118.4		109.7	83.7		1.955	0	104.026	5
P00374	dihydrofolate reductase [OS=Homo sapiens]	FALSE	1.087	0	23.7354	38.5027	6	15	6	1	187	21.439	7.42	High	High	High	High	High	High		101.1	93	8.02	5.46	99.7	109.8	93.8	93.5	87.7	97.8	2.728	0	45.5214	6
P25789	Proteasome subunit alpha type-4 [OS=Homo sapiens]	FALSE	1.087	0	79.8516	56.3218	13	65	13	1	261	29.465	7.72	High	High	High	High	High	High		104.9	96.5	4.07	5.06	109.2	104.8	100.7	92.3	95.4	101.9	28.286	0	209.437	13
O75608	Acyl-protein thioesterase 1 [OS=Homo sapiens]	FALSE	1.087	0	13.0568	17.3913	4	10	4	1	230	24.653	6.77	High	High	High	High	High	High		107.9	99.3	3.09	3.87	105.6	111.7	106.4	102.6	95.1	100.2	1.031	0	29.8063	4
P53582	Methionine aminopeptidase 1 [OS=Homo sapiens]	FALSE	1.086	0	19.5531	11.9171	4	10	4	1	386	43.187	7.17	High	High	High	High	High	High		104.9	96.6	5.34	3.79	110.2	105.5	99.1	94.4	94.5	100.8	0.65	0	29.0951	4
Q14008-3	Isoform 3 of Cytoskeleton-associated protein 5 [OS=Homo sapiens]	FALSE	1.086	0	18.7525	3.67827	7	10	7	1	2039	226.114	7.77	High	High	High	High	High	High		104.7	96.4	1.66	5.18	104.8	102.9	106.4	102.2	93.5	93.5	0.135	0	25.3681	7
Q8WWK9-1	Cytoskeleton-associated protein 2 [OS=Homo sapiens]	FALSE	1.086	0	12.2133	6.58858	4	4	4	1	683	76.939	9.41	High	High	High	High	High	High		103.1	95	13.54	9.92	109.7	112.6	87.1	89.7	89.3	105.8	0.207	0	7.9881	4
P82909	28S ribosomal protein S36, mitochondrial [OS=Homo sapiens]	FALSE	1.086	0	13.8086	53.3981	4	9	4	1	103	11.459	9.99	High	High	High	High	High	High		104.1	95.9	3.24	2.41	100.7	107.5	104.2	98.4	93.8	95.4	3.642	0	25.8571	4
P46459	Vesicle-fusing ATPase [OS=Homo sapiens]	FALSE	1.085	0	58.0634	22.7151	16	26	15	1	744	82.542	6.95	High	High	High	High	High	High		103.5	95.4	4.07	2.32	108.3	101.3	100.7	93.3	97.7	95.1	1.064	1	80.6552	16
P46976-1	Glycogenin-1 [OS=Homo sapiens]	FALSE	1.084	0	15.122	15.1429	4	5	4	1	350	39.359	5.53	High	High	High	High	High	High		103.8	95.7	7.79	6.07	106.6	94.7	110.2	90.5	102	94.7	0.778	0	14.513	4
Q13620	Cullin-4B [OS=Homo sapiens]	FALSE	1.083	0	23.384	9.4195	9	13	4	1	913	103.916	7.37	High	High	High	High	High	High		101.8	94	4.26	8.8		104.9	98.7		88.1	99.8	0.376	0	33.6532	9
P59998-3	Isoform 3 of Actin-related protein 2/3 complex subunit 4 [OS=Homo sapiens]	FALSE	1.083	0	22.9389	28.877	5	14	5	1	187	21.574	8.59	High	High	High	High	High	High		103.2	95.3	7.32	5.08	99.4	111.9	98.3	98.6	89.7	97.5	3.125	0	40.135	5
P27348	14-3-3 protein theta [OS=Homo sapiens]	FALSE	1.083	0	114.346	74.2857	19	164	13	1	245	27.747	4.78	High	High	High	High	High	High		105.1	97.1	4.55	1.8	104.7	100.6	110.1	97.1	98.8	95.3	58.948	1	500.574	19
Q15363	Transmembrane emp24 domain-containing protein 2 [OS=Homo sapiens]	FALSE	1.082	0	33.0008	32.3383	6	23	6	1	201	22.746	5.17	High	High	High	High	High	High		105.3	97.3	1.55	2.44	104	104.8	107.2	97.2	99.8	95	4.623	0	68.4607	6
P28070	Proteasome subunit beta type-4 [OS=Homo sapiens]	FALSE	1.082	0	43.8314	48.4848	8	36	8	1	264	29.185	5.97	High	High	High	High	High	High		105.9	97.9	6.44	6.27	103.6	100.5	113.6	100	102.6	90.9	9	0	115.392	8
Q9NR56-1	Muscleblind-like protein 1 [OS=Homo sapiens]	FALSE	1.082	0.000352609	9.75553	9.79381	4	6	4	1	388	41.79	8.9	High	High	High	High	High	High		106.5	98.4	16.63	16.07	98.8	93.9	126.7	103.9	110.7	80.5	0.848	0	13.7677	4
P33993-1	DNA replication licensing factor MCM7 [OS=Homo sapiens]	FALSE	1.082	0	93.3647	38.3866	24	57	24	1	719	81.257	6.46	High	High	High	High	High	High		105.1	97.2	1.45	2.98	106.7	103.6	105	96.1	100.5	95	2.556	0	165.828	24
Q8IXI1	Mitochondrial Rho GTPase 2 [OS=Homo sapiens]	FALSE	1.082	0.000352609	10.4348	6.14887	3	7	2	1	618	68.075	5.86	High	High	High	High	High	High		103.6	95.8	3.03	4.11	100.5	106.8	103.5	96.4	91.6	99.4	0.359	1	16.147	3
O75947-1	ATP synthase subunit d, mitochondrial [OS=Homo sapiens]	FALSE	1.082	0	49.3327	67.0807	9	32	9	1	161	18.479	5.3	High	High	High	High	High	High		103.9	96	3.5	2.87	108	101.1	102.5	92.8	97.4	97.8	17.738	0	103.412	9
Q06323-1	Proteasome activator complex subunit 1 [OS=Homo sapiens]	FALSE	1.082	0	99.9996	63.0522	18	95	18	1	249	28.705	6.02	High	High	High	High	High	High		104.6	96.8	3.96	3.21	101.5	103	109.3	99.4	97.6	93.3	25.367	0	269.67	18
P41240	tyrosine-protein kinase CSK [OS=Homo sapiens]	FALSE	1.081	0	38.8887	19.7778	8	23	8	1	450	50.672	7.06	High	High	High	High	High	High		104.3	96.5	5.23	4.07	103.4	99.4	110.2	97.3	99.9	92.2	1.395	0	65.9817	8
Q13838-2	Isoform 2 of Spliceosome RNA helicase DDX39B [OS=Homo sapiens]	FALSE	1.081	0	80.6289	40.6321	18	118	8	1	443	50.647	5.88	High	High	High	High	High	High		104.1	96.3	2.43	1.69	107	103.2	102.1	94.6	96.5	97.9	5.723	10	336.517	18
Q92945	Far upstream element-binding protein 2 [OS=Homo sapiens]	FALSE	1.081	0	142.096	46.1322	25	108	22	1	711	73.07	7.3	High	High	High	High	High	High		105.7	97.8	1.62	2.24	107.6	105.3	104.3	95.5	98.1	99.8	5.813	0	369.201	25
Q9P035	Very-long-chain (3R)-3-hydroxyacyl-CoA dehydratase 3 [OS=Homo sapiens]	FALSE	1.081	0	28.9081	20.9945	6	29	6	1	362	43.132	8.94	High	High	High	High	High	High		104.3	96.5	4.29	3.98	107.5	99.1	106.1	93	100.6	95.8	1.448	0	105.047	6
P07737	profilin-1 [OS=Homo sapiens]	FALSE	1.08	0	90.7738	73.5714	11	184	11	1	140	15.045	8.27	High	High	High	High	High	High		104.6	96.8	0.82	0.77	105.6	104.4	103.9	96.3	96.5	97.7	128.155	0	678.548	11
P37108	Signal recognition particle 14 kDa protein [OS=Homo sapiens]	FALSE	1.08	0	33.0477	32.3529	6	28	6	1	136	14.561	10.04	High	High	High	High	High	High		105.7	97.9	2.88	1.94	102.3	106.7	108.2	98.2	99.6	95.9	22.714	0	87.9201	6
Q9UD71-1	Protein phosphatase 1 regulatory subunit 1B [OS=Homo sapiens]	FALSE	1.08	0	28.1285	39.2157	5	27	5	1	204	22.949	4.53	High	High	High	High	High	High		105.8	98	5.5	5.73	112	105.1	100.4	92.8	97.1	103.9	2.831	0	99.5851	5
Q15717-2	Isoform 2 of ELAV-like protein 1 [OS=Homo sapiens]	FALSE	1.08	0	43.1508	26.9122	8	22	8	1	353	38.972	9.45	High	High	High	High	High	High		103.8	96.1	2.95	3.25	100.6	106.6	104.2	96	93	99.2	2.548	0	70.5455	8
Q9UKM9-1	RNA-binding protein Raly [OS=Homo sapiens]	FALSE	1.08	0	53.2182	34.6405	11	43	11	1	306	32.444	9.17	High	High	High	High	High	High		102.8	95.2	1.39	0.81	103.4	101.2	103.9	95.9	95.2	94.4	5.31	0	139.789	11
Q9BTV4	Transmembrane protein 43 [OS=Homo sapiens]	FALSE	1.08	0.000352609	8.1147	7.5	3	4	3	1	400	44.847	8.13	High	High	High	High	High	High		104.8	97.1	11.6	8.95	118.8	99.4	96.4	87.1	102.9	101.3	0.35	0	11.5848	3
P53634-1	Dipeptidyl peptidase 1 [OS=Homo sapiens]	FALSE	1.079	0.000212179	10.989	9.93521	4	9	4	1	463	51.82	6.99	High	High	High	High	High	High		105.4	97.7	4.08	4.17	108.6	107	100.5	95.2	95.4	102.4	0.445	0	24.2107	4
P39656	Dolichyl-diphosphooligosaccharide--protein glycosyltransferase 48 kDa subunit [OS=Homo sapiens]	FALSE	1.079	0	56.7687	26.0965	11	45	11	1	456	50.769	6.55	High	High	High	High	High	High		103.2	95.7	1.37	2.39	103.8	104.2	101.6	93.5	98.1	95.4	3.786	0	122.14	11
P23284	peptidyl-prolyl cis-trans isomerase B [OS=Homo sapiens]	FALSE	1.079	0	79.3768	61.1111	16	148	15	1	216	23.728	9.41	High	High	High	High	High	High		105.7	98	1.49	1.26	103.9	106.8	106.5	99.4	97.1	97.6	30.623	1	456.059	16
Q9NY27	Serine/threonine-protein phosphatase 4 regulatory subunit 2 [OS=Homo sapiens]	FALSE	1.078	0	15.6011	12.7098	5	8	5	1	417	46.869	4.54	High	High	High	High	High	High		104.9	97.3	6.28	4.2	109.6		100.3	94.4		100.2	0.585	0	17.3577	5
Q8N3U4-2	Isoform 2 of Cohesin subunit SA-2 [OS=Homo sapiens]	FALSE	1.078	0	16.1584	3.3123	5	10	5	1	1268	145.658	5.52	High	High	High	High	High	High		102.3	94.9	3.64	2.95	106.4	99.1	101.4	92.2	97.8	94.8	0.218	0	25.023	5
P27824-2	Isoform 2 of Calnexin [OS=Homo sapiens]	FALSE	1.078	0	215.268	48.6443	31	351	31	1	627	71.458	4.7	High	High	High	High	High	High		103.3	95.9	1.65	1.33	101.4	104.6	104	97.4	95.1	95.2	58.456	0	1201.92	31
O43747-2	Isoform 2 of AP-1 complex subunit gamma-1 [OS=Homo sapiens]	FALSE	1.077	0	22.7057	7.63636	6	14	5	1	825	91.664	6.8	High	High	High	High	High	High		103.3	96	7.55	4.77	106	94.5	109.4	95.4	100.8	91.7	0.431	0	38.0825	6
Q15738	sterol-4-alpha-carboxylate 3-dehydrogenase, decarboxylating [OS=Homo sapiens]	FALSE	1.077	0	48.53	31.0992	10	32	10	1	373	41.874	8.06	High	High	High	High	High	High		101.6	94.4	2.53	1.13	103.5	102.6	98.7	94.8	95.2	93.2	2.162	0	101.448	10
Q9Y639-2	Neuroplastin [OS=Homo sapiens]	FALSE	1.076	0	16.9257	10.0503	4	10	4	1	398	44.36	7.99	High	High	High	High	High	High		104.1	96.7	8.92	8.98	106.9	93.7	111.6	90.6	106.6	92.8	0.468	0	31.252	4
Q96C01	Protein FAM136A [OS=Homo sapiens]	FALSE	1.076	0.000352609	7.733	16.6667	2	3	2	1	138	15.631	7.61	High	Not Found	High	High	Not Found	High		106.3	98.7	2.82	3.92	104.1		108.4	101.5		96	0.52	0	10.6812	2
Q9Y6I9	Testis-expressed sequence 264 protein [OS=Homo sapiens]	FALSE	1.076	0	22.6867	24.6006	5	11	5	1	313	34.167	4.86	High	High	High	High	High	High		103.7	96.3	4.72	2.12	100.6	101.1	109.3	94.7	98.6	95.6	1.581	0	30.5466	5
Q9NVA2-2	Isoform 2 of Septin-11 [OS=Homo sapiens]	FALSE	1.076	0	38.8628	25.5125	9	25	6	1	439	50.791	7.01	High	High	High	High	High	High		104.8	97.4	3.92	4.02	100.3	105.9	108.3	101.9	94.6	95.9	1.649	2	74.3269	9
P39687	Acidic leucine-rich nuclear phosphoprotein 32 family member A [OS=Homo sapiens]	FALSE	1.076	0	71.8781	40.5622	14	157	8	1	249	28.568	4.09	High	High	High	High	High	High		105.7	98.2	2.19	1.04	104.7	108.3	104	98.9	97.1	98.8	52.367	6	499.465	14
O60869-1	Endothelial differentiation-related factor 1 [OS=Homo sapiens]	FALSE	1.075	0	32.8084	49.3243	10	34	10	1	148	16.359	9.95	High	High	High	High	High	High		104.8	97.5	3.65	3.54	109.2	103	102.3	93.8	98.1	100.6	11.115	0	94.2826	10
P19623	spermidine synthase [OS=Homo sapiens]	FALSE	1.074	0.000352609	7.44417	6.95364	2	3	2	1	302	33.803	5.49	High	High	Not Found	High	High	Not Found		106.6	99.2	2.99	6.17	108.8	104.3		94.9	103.5		0.311	0	8.90795	2
Q9NYV4-1	Cyclin-dependent kinase 12 [OS=Homo sapiens]	FALSE	1.074	0.000352609	10.0914	2.75168	4	7	3	1	1490	164.054	9.44	High	High	High	High	High	High		103.8	96.6	1.32	3.45	102.8		104.7	99		94.2	0.133	0	16.2412	4
P05388	60S acidic ribosomal protein P0 [OS=Homo sapiens]	FALSE	1.074	0	93.8899	47.9495	12	121	12	1	317	34.252	5.97	High	High	High	High	High	High		103.1	96	0.54	1.1	102.7	103.8	102.8	95.3	95.5	97.2	11.743	0	419.826	12
P63244	Guanine nucleotide-binding protein subunit beta-2-like 1 [OS=Homo sapiens]	FALSE	1.074	0	104.346	70.347	18	142	18	1	317	35.055	7.69	High	High	High	High	High	High		102	95	1.59	1.29	102.8	103.2	100.2	94.3	94.3	96.4	14.199	0	513.369	18
P62330	ADP-ribosylation factor 6 [OS=Homo sapiens]	FALSE	1.074	0.000352609	9.43208	14.8571	2	8	2	1	175	20.069	8.95	High	High	High	High	High	High		106.3	98.9	7.47	5.02		111.9	100.6		95.4	102.4	1.154	0	26.5715	2
Q9UNF0	Protein kinase C and casein kinase substrate in neurons protein 2 [OS=Homo sapiens]	FALSE	1.074	0	31.0147	16.4609	8	15	8	1	486	55.704	5.2	High	High	High	High	High	High		103.3	96.1	4.29	4.86	103.4	107.6	98.8	94.5	92.5	101.4	1.424	0	38.4127	8
P26599-3	Isoform 3 of Polypyrimidine tract-binding protein 1 [OS=Homo sapiens]	FALSE	1.074	0	100.744	37.5224	17	83	14	1	557	59.596	9.16	High	High	High	High	High	High		103	96	4.03	3.69	104.8	106	98.3	96.2	92.3	99.4	9	3	269.866	17
Q14696	LDLR chaperone MESD [OS=Homo sapiens]	FALSE	1.073	0	29.2308	34.6154	8	18	8	1	234	26.06	7.78	High	High	High	High	High	High		103.1	96.1	7.37	6.62	95.1	104.1	110.2	103.2	94.3	90.8	3.125	0	51.8618	8
P46013	Antigen KI-67 [OS=Homo sapiens]	FALSE	1.073	0	215.827	24.0786	55	109	55	1	3256	358.474	9.45	High	High	High	High	High	High		103.2	96.1	2.2	2.7	105.1	103.7	100.7	94.2	95.1	99.1	1.017	0	324.302	55
P54725-1	UV excision repair protein RAD23 homolog A [OS=Homo sapiens]	FALSE	1.073	0	20.7499	17.6309	6	13	4	1	363	39.585	4.58	High	High	Not Found	High	High	Not Found		102.6	95.6	1.07	3	103.3	101.8		97.6	93.6		1.581	0	41.1752	6
Q9BRG1	Vacuolar protein-sorting-associated protein 25 [OS=Homo sapiens]	FALSE	1.073	0.00392098	4.73054	9.65909	2	2	2	1	176	20.735	6.34	Not Found	High	High	Not Found	High	High		105	97.8	1.43	1.77		106	103.9		96.6	99.1	0.468	0	2.71837	2
P62304	small nuclear ribonucleoprotein E [OS=Homo sapiens]	FALSE	1.072	0	21.4551	52.1739	3	14	3	1	92	10.797	9.44	High	High	High	High	High	High		103.7	96.7	10.11	3.05	109.5	110	91.6	95.2	94.8	100.1	9	0	52.0193	3
O95104	Splicing factor, arginine/serine-rich 15 [OS=Homo sapiens]	FALSE	1.072	0	15.9643	4.8823	4	9	4	1	1147	125.79	9.55	High	High	High	High	High	High		103.1	96.2	3.66	3.14	98.7	105.3	105.2	99.5	93.6	95.5	0.359	0	25.4607	4
Q9ULW0-2	Isoform 2 of Targeting protein for Xklp2 [OS=Homo sapiens]	FALSE	1.072	0	55.4841	18.9017	14	32	14	1	783	89.338	9.2	High	High	High	High	High	High		102	95.2	4.33	3.88	97.4	106.2	102.3	97.5	90.9	97.1	1.512	0	84.3973	14
Q9HB71	Calcyclin-binding protein [OS=Homo sapiens]	FALSE	1.071	0	76.8077	54.8246	11	64	11	1	228	26.194	8.25	High	High	High	High	High	High		104.5	97.5	3.07	2.27	104.5	107.7	101.3	97	95.6	100	18.307	0	233.359	11
P10768	S-formylglutathione hydrolase [OS=Homo sapiens]	FALSE	1.071	0	65.8419	50	11	46	11	1	282	31.442	7.02	High	High	High	High	High	High		105.1	98.1	6.69	4.57	112.8	103.6	99	93.1	99.5	101.8	9	0	165.998	11
Q9NZL4-3	Isoform 3 of Hsp70-binding protein 1 [OS=Homo sapiens]	FALSE	1.071	0.000352609	9.11903	8.64198	3	6	3	1	405	44.487	6.47	High	High	Not Found	High	High	Not Found		106	99	6.93	10.17	111.2	100.8		91.9	106.1		0.35	0	12.6042	3
Q9NQ55-3	Isoform 3 of Suppressor of SWI4 1 homolog [OS=Homo sapiens]	FALSE	1.071	0	16.0504	8.65385	4	10	4	1	520	58.163	9.7	High	High	High	High	High	High		104.3	97.3	1.6	0.53	102.4	105.5	104.9	97.1	97.9	97	0.407	0	32.0512	4
Q9H773	dCTP pyrophosphatase 1 [OS=Homo sapiens]	FALSE	1.071	0	34.287	57.6471	7	30	7	1	170	18.669	5.03	High	High	High	High	High	High		101.9	95.2	2.88	1.04	100.4	100.1	105.3	95.6	96	94.1	5.579	0	89.727	7
Q9NX55-2	Huntingtin-interacting protein K [OS=Homo sapiens]	FALSE	1.07	0	15.6532	35.6589	4	8	4	1	129	14.656	4.93	High	High	High	High	High	High		104.9	98	4.63	5.51	104.8	109.9	100.2	100.1	91.9	102.2	5.813	0	20.3394	4
P38117	electron transfer flavoprotein subunit beta [OS=Homo sapiens]	FALSE	1.07	0	73.8227	55.6863	15	56	15	1	255	27.826	8.1	High	High	High	High	High	High		104.2	97.4	3.74	3.02	107.9	104.6	100.1	94.6	97.1	100.4	14.399	0	182.657	15
Q9BYD2	39S ribosomal protein L9, mitochondrial [OS=Homo sapiens]	FALSE	1.07	0	19.6191	19.8502	5	10	5	1	267	30.224	10.08	High	High	High	High	High	High		101.7	95.1	1.8	3.8	102.3	103.2	99.7	99.3	92.7	93.3	1.069	0	27.976	5
Q13573	SNW domain-containing protein 1 [OS=Homo sapiens]	FALSE	1.07	0	22.5405	15.8582	7	13	7	1	536	61.456	9.52	High	High	High	High	High	High		103.2	96.5	3.34	6.43	107	102.2	100.4	89.6	98.1	101.7	0.607	0	36.2266	7
P62899	60S ribosomal protein L31 [OS=Homo sapiens]	FALSE	1.07	0	30.8642	46.4	7	39	7	1	125	14.454	10.54	High	High	High	High	High	High		104.1	97.3	3.53	2.62	104.6	107.5	100.2	97.8	94.6	99.6	18.307	0	118.854	7
Q9UN86	Ras GTPase-activating protein-binding protein 2 [OS=Homo sapiens]	FALSE	1.069	0	31.582	20.7469	9	19	9	1	482	54.088	5.55	High	High	High	High	High	High		104.6	97.8	4.62	2.09	107.1	107.7	99	97.1	96.2	100.1	1.326	0	56.7721	9
Q15185	Prostaglandin E synthase 3 [OS=Homo sapiens]	FALSE	1.069	0	46.0933	51.25	8	68	8	1	160	18.685	4.54	High	High	High	High	High	High		103.7	97	4.16	2.52	99.6	103.3	108.2	98.8	97.9	94.2	18.953	0	235.218	8
P61289-2	Isoform 2 of Proteasome activator complex subunit 3 [OS=Homo sapiens]	FALSE	1.069	0	37.3649	31.8352	9	30	9	1	267	30.867	6.11	High	High	High	High	High	High		103.8	97.1	4.92	4.97	109.6	100	101.9	93.5	95.2	102.6	2.162	0	97.5849	9
P07237	Protein disulfide-isomerase [OS=Homo sapiens]	FALSE	1.069	0	204.613	73.4252	38	330	38	1	508	57.081	4.87	High	High	High	High	High	High		104.1	97.4	3.51	1.64	108.4	101.9	102.2	95.6	97.9	98.7	27.184	0	1076.08	38
P98179	RNA-binding protein 3 [OS=Homo sapiens]	FALSE	1.069	0.000352609	7.15614	13.3758	2	5	2	1	157	17.16	8.91	High	High	High	High	High	High		103.6	97	1.66	7.96	104.3	104.9	101.7	88.7	98.5	103.9	0.585	0	12.443	2
P63313	thymosin beta-10 [OS=Homo sapiens]	FALSE	1.068	0.000352609	10.6152	34.0909	3	32	3	1	44	5.023	5.36	High	High	High	High	High	High		106	99.2	2.91	1.81	105.9	102.9	109.1	100	100.4	97.1	16.783	0	80.9702	3
P35232	Prohibitin [OS=Homo sapiens]	FALSE	1.068	0	75.7006	58.8235	14	58	14	1	272	29.786	5.76	High	High	High	High	High	High		103.2	96.6	1.32	1.59	101.9	104.6	103	98.2	95.1	96.4	10.365	0	183.248	14
P63208	s-phase kinase-associated protein 1 [OS=Homo sapiens]	FALSE	1.068	0	41.5389	63.8037	9	27	9	1	163	18.646	4.54	High	High	High	High	High	High		103.7	97.1	6.3	3.35	107.1	107.9	96.2	94.9	95.6	100.9	7.254	0	73.9522	9
P54727	UV excision repair protein RAD23 homolog B [OS=Homo sapiens]	FALSE	1.068	0	45.3382	29.0954	9	26	7	1	409	43.145	4.84	High	High	High	High	High	High		106.2	99.4	7.84	4.73	115.1	98.5	105	94	102.7	101.6	4.08	2	85.5203	9
O00541-1	Pescadillo homolog [OS=Homo sapiens]	FALSE	1.068	0	31.0909	16.4966	7	15	7	1	588	67.96	7.33	High	High	High	High	High	High		103	96.5	8.82	5.56	93.3	111.3	104.4	99.8	90.3	99.3	0.725	0	40.6856	7
Q00325-1	Phosphate carrier protein, mitochondrial [OS=Homo sapiens]	FALSE	1.068	0	16.0593	9.66851	3	14	3	1	362	40.069	9.38	High	High	High	High	High	High		102.2	95.7	4.18	3.42	104.9	104.5	97.3	94.5	93.3	99.5	0.551	0	43.8426	3
Q08380	Galectin-3-binding protein [OS=Homo sapiens]	FALSE	1.067	0	93.901	29.4017	13	104	13	1	585	65.289	5.27	High	High	High	High	High	High		104	97.5	1.21	0.73	103.1	103.6	105.5	98.3	97	97.1	3.037	0	368.687	13
P08621-1	U1 small nuclear ribonucleoprotein 70 kDa [OS=Homo sapiens]	FALSE	1.067	0	49.6841	29.2906	11	41	11	1	437	51.526	9.94	High	High	High	High	High	High		104.3	97.7	2.83	2.73	106.1	105.9	100.9	96.7	95.7	100.8	4.012	0	131.373	11
P52948-1	nuclear pore complex protein Nup98-Nup96 [OS=Homo sapiens]	FALSE	1.066	0	24.3659	5.94386	10	17	10	1	1817	197.457	6.4	High	High	High	High	High	High		103.3	96.9	5.24	3.15	105.7	97.1	107.2	96.1	100.3	94.4	0.329	0	34.7159	10
Q13427	peptidyl-prolyl cis-trans isomerase g [OS=Homo sapiens]	FALSE	1.066	0	21.5706	7.55968	6	14	6	1	754	88.564	10.29	High	High	High	High	High	High		104.9	98.4	12.05	10.81	119.1	100.7	94.9	86.2	103.2	105.7	0.682	0	32.2999	6
Q69YN2-1	CWF19-like protein 1 [OS=Homo sapiens]	FALSE	1.066	0.00292778	5.78099	4.27509	2	3	2	1	538	60.581	7.24	High	High	Not Found	High	High	Not Found		104.7	98.2	10.52	5.27	96.9	112.4		101.8	94.5		0.145	0	7.3821	2
Q96AG4	Leucine-rich repeat-containing protein 59 [OS=Homo sapiens]	FALSE	1.066	0	72.9812	44.9511	14	84	14	1	307	34.909	9.57	High	High	High	High	High	High		101.9	95.6	1.44	1.89	103.6	100.9	101.2	93.5	96.9	96.4	13.678	0	258.534	14
P30519	Heme oxygenase 2 [OS=Homo sapiens]	FALSE	1.066	0	46.0462	39.8734	10	26	10	1	316	36.01	5.41	High	High	High	High	High	High		102.8	96.5	2.25	4.31	100.1	104.2	104.1	100.8	92.5	96.1	3.642	0	91.4203	10
Q96PK6-1	RNA-binding protein 14 [OS=Homo sapiens]	FALSE	1.065	0	41.5724	15.3961	10	20	10	1	669	69.449	9.67	High	High	High	High	High	High		103.6	97.3	5.41	6.33	109.1	97.9	103.9	92.2	104.1	95.5	1.683	0	55.5688	10
Q9UKX7	Nuclear pore complex protein Nup50 [OS=Homo sapiens]	FALSE	1.065	0	26.5946	19.2308	8	12	8	1	468	50.113	7.06	High	High	High	High	High	High		103.7	97.4	5.15	4.71	101.9	109.7	99.5	98.1	92.5	101.6	0.931	0	37.9322	8
Q04323-2	Isoform 2 of UBX domain-containing protein 1 [OS=Homo sapiens]	FALSE	1.065	0	17.3528	33.9744	6	10	6	1	312	35.086	5.35	High	High	High	High	High	High		103.3	97	2.09	2.06	105.8	102.2	101.9	96.2	99.3	95.6	1.929	0	25.2716	6
Q96N66-1	Lysophospholipid acyltransferase 7 [OS=Homo sapiens]	FALSE	1.065	0.000352609	9.46438	6.14407	2	5	2	1	472	52.73	8.97	High	High	High	High	High	High		101.7	95.5	3.33	2.81	104	103.2	97.8	92.6	96.1	97.8	0.233	0	17.3967	2
Q9Y3B4	Splicing factor 3B subunit 6 [OS=Homo sapiens]	FALSE	1.065	0.000352609	9.19035	34.4	4	11	4	1	125	14.576	9.38	High	High	High	High	High	High		102.3	96.1	3.78	2.27	106.2	98.5	102.2	93.6	97	97.6	3.217	0	25.9399	4
Q9HBI6	Phylloquinone omega-hydroxylase CYP4F11 [OS=Homo sapiens]	FALSE	1.065	0.00370428	5.11864	3.43511	2	3	2	1	524	60.107	6.73	High	High	High	High	High	High		103.6	97.3	0.09	1.78	103.7	103.5		96.1	98.5		0.155	0	8.87205	2
Q5JWF2-1	Guanine nucleotide-binding protein G(S) subunit alpha isoforms XLas [OS=Homo sapiens]	FALSE	1.065	0	19.2961	4.5323	4	11	3	1	1037	110.956	5.03	High	High	High	High	High	High		103.9	97.6	7.03	6.94	99.5	112.4	99.9	102.2	89.8	100.9	0.365	1	37.944	4
P60842	Eukaryotic initiation factor 4A-I [OS=Homo sapiens]	FALSE	1.064	0	121.829	49.0148	22	134	10	1	406	46.125	5.48	High	High	High	High	High	High		102.9	96.7	2.45	2.08	101	102	105.8	97.4	98.3	94.4	22.714	12	411.47	22
Q99523	Sortilin [OS=Homo sapiens]	FALSE	1.064	0.000352609	9.78123	4.33213	3	3	3	1	831	92.009	5.74	High	Not Found	High	High	Not Found	High		104.6	98.2	8.88	7.8	111.1		98	92.8		103.7	0.17	0	8.37049	3
Q9NXW2-2	Isoform 2 of DnaJ homolog subfamily B member 12 [OS=Homo sapiens]	FALSE	1.064	0.000352609	7.91293	7.69231	3	4	3	1	377	42.237	8.53	High	Not Found	High	High	Not Found	High		104.9	98.6	2.52	5.4	103.1		106.8	102.4		94.8	0.389	0	7.69035	3
Q8IVT2	Mitotic interactor and substrate of PLK1 [OS=Homo sapiens]	FALSE	1.064	0	95.622	41.2371	20	58	20	1	679	75.311	6.83	High	High	High	High	High	High		103.2	96.9	2.84	2.28	105	104.7	99.8	96.4	95.1	99.4	2.728	0	187.184	20
Q9P289	serine/threonine-protein kinase 26 [OS=Homo sapiens]	FALSE	1.064	0	28.4096	21.1538	8	18	4	1	416	46.5	5.29	High	High	High	High	High	High		103	96.9	1.78	2.24	101.3	104.9	102.9	94.5	98.8	97.2	1.291	2	43.4825	8
Q96QK1	Vacuolar protein sorting-associated protein 35 [OS=Homo sapiens]	FALSE	1.063	0	49.2065	11.809	9	25	9	1	796	91.649	5.49	High	High	High	High	High	High		103.6	97.5	3.93	3.14	101	108.3	101.5	100.6	94.4	97.4	0.66	0	92.423	9
Q6NUK1	Calcium-binding mitochondrial carrier protein SCaMC-1 [OS=Homo sapiens]	FALSE	1.063	0	44.8814	25.7862	11	28	11	1	477	53.32	6.33	High	High	High	High	High	High		102	96	1.31	1.39	102.1	100.6	103.3	94.8	97.4	95.7	1.712	0	81.0804	11
O15355	Protein phosphatase 1G [OS=Homo sapiens]	FALSE	1.063	0	62.3745	29.8535	12	35	12	1	546	59.235	4.36	High	High	High	High	High	High		105	98.8	2.76	3.13	102.7	108.3	104.1	101.7	95.6	99.2	2.433	0	120.153	12
Q8NF91	Nesprin-1 [OS=Homo sapiens]	FALSE	1.062	0.00814854	3.05028	0.18188	2	4	2	1	8797	1010.46	5.53	High	High	High	High	High	High		102.9	96.8	1.67	3.64	104	100.9	103.8	98	99.6	92.9	0.008	0	1.8073	2
Q9NPJ3-1	Acyl-coenzyme A thioesterase 13 [OS=Homo sapiens]	FALSE	1.062	0	12.0987	15.7143	2	6	2	1	140	14.951	9.14	High	High	High	High	High	High		105	98.8	12.44	6.3	119.8	99.9	95.2	91.9	100.5	104.1	1.371	0	20.1052	2
Q13951-2	Isoform 2 of Core-binding factor subunit beta [OS=Homo sapiens]	FALSE	1.062	0.0025385	6.36902	12.2995	2	4	2	1	187	21.978	5.58	High	High	High	High	High	High		99.8	94	2.64	4.08	97.5	102.7	99.4	98.4	92.4	91.3	0.468	0	9.90833	2
Q9BVJ6-1	U3 small nucleolar RNA-associated protein 14 homolog A [OS=Homo sapiens]	FALSE	1.062	0	24.8575	11.8029	8	12	8	1	771	87.924	7.87	High	High	High	High	High	High		101.6	95.7	22.83	20.22	127.3	95.5	82.1	74.1	101.3	111.5	0.632	0	29.5188	8
P49321	Nuclear autoantigenic sperm protein [OS=Homo sapiens]	FALSE	1.062	0	152.35	38.8325	28	77	28	1	788	85.186	4.3	High	High	High	High	High	High		103.2	97.2	0.76	0.97	103.5	103.9	102.4	96.5	96.9	98.3	5.989	0	241.887	28
Q99961	Endophilin-A2 [OS=Homo sapiens]	FALSE	1.062	0	20.4447	20.3804	6	6	6	1	368	41.464	5.43	High	High	High	High	High	High		104.4	98.3	17.47	9.9	125.5	94.6	93.2	87.1	104.8	103.1	0.823	0	17.3849	6
Q9Y3C1-2	Isoform 2 of Nucleolar protein 16 [OS=Homo sapiens]	FALSE	1.062	0	15.1586	22.4576	4	7	4	1	236	27.289	10.2	High	High	High	High	High	High		103.6	97.5	7.62	3.68	112.7	99.5	98.5	93.4	99.8	99.4	0.778	0	19.1304	4
O14929	histone acetyltransferase type B catalytic subunit [OS=Homo sapiens]	FALSE	1.061	0	20.4239	13.6038	4	10	4	1	419	49.481	5.69	High	High	High	High	High	High		101.8	95.9	2.13	2.04	103.5	99.4	102.4	95	98.1	94.5	0.65	0	31.2395	4
O60828	Polyglutamine-binding protein 1 [OS=Homo sapiens]	FALSE	1.061	0	11.8007	13.5849	3	6	3	1	265	30.454	6.33	High	High	High	High	High	High		102.7	96.8	3.4	4.91	98.8	104	105.4	102.1	93.1	95.2	0.995	0	17.0796	3
P23919	thymidylate kinase [OS=Homo sapiens]	FALSE	1.061	0	21.0259	27.3585	6	10	6	1	212	23.804	8.27	High	High	High	High	High	High		104.5	98.5	3.03	0.45	101	105.3	107.2	98.3	99	98.1	1.154	0	23.9118	6
P63220	40S ribosomal protein S21 [OS=Homo sapiens]	FALSE	1.061	0.000212179	11.28	48.1928	4	14	4	1	83	9.106	8.5	High	High	High	High	High	High		104.1	98.1	3.73	2.99	106.9	99.6	105.7	95.4	97.6	101.2	2.728	0	37.7341	4
P78406	mRNA export factor [OS=Homo sapiens]	FALSE	1.061	0	36.6369	27.4457	8	19	8	1	368	40.942	7.83	High	High	High	High	High	High		102.8	96.9	18.11	11.06	82.7	119.4	106.3	107.3	85.9	97.7	2.162	0	39.1568	8
Q08170	Serine/arginine-rich splicing factor 4 [OS=Homo sapiens]	FALSE	1.06	0	31.0839	13.1579	7	15	3	1	494	56.645	11.52	High	High	High	High	High	High		104.2	98.3	14.22	10.99	96	121.3	95.2	102.1	86.1	106.7	1.683	0	45.886	7
P49023-3	Isoform Gamma of Paxillin [OS=Homo sapiens]	FALSE	1.06	0	16.8853	14.2149	6	12	6	1	605	66.17	6.37	High	High	High	High	High	High		102.7	96.9	5.43	3.38	96.4	104.8	106.9	100.6	94.6	95.4	0.54	0	33.7057	6
P57088	Transmembrane protein 33 [OS=Homo sapiens]	FALSE	1.06	0	12.4422	10.9312	3	10	3	1	247	27.96	9.7	High	High	High	High	High	High		101	95.3	0.24	0.61	101.1	100.7	101.1	95.1	96	94.8	1.154	0	28.7536	3
Q9Y282-3	Isoform 3 of Endoplasmic reticulum-Golgi intermediate compartment protein 3 [OS=Homo sapiens]	FALSE	1.059	0.000352609	8.81702	7.47423	3	5	3	1	388	43.744	6.04	High	High	High	High	High	High		103.8	98	4.2	3.61	98.7	106.1	106.5	101.6	97.7	94.5	0.468	0	11.5826	3
P29084	transcription initiation factor iie subunit beta [OS=Homo sapiens]	FALSE	1.059	0.000352609	7.25181	7.90378	2	2	2	1	291	33.023	9.66	High	Not Found	High	High	Not Found	High		102.9	97.2	3.38	1.56	100.5		105.4	98.3		96.1	0.212	0	4.82212	2
P62857	40S ribosomal protein S28 [OS=Homo sapiens]	FALSE	1.058	0	20.5352	46.3768	3	48	3	1	69	7.836	10.7	High	High	High	High	High	High		103.7	98	2.37	3.35	106.4	103.3	101.5	94.4	99	100.7	45.416	0	151.894	3
Q9Y5J7	Mitochondrial import inner membrane translocase subunit Tim9 [OS=Homo sapiens]	FALSE	1.057	0	15.0169	38.2022	3	8	3	1	89	10.371	7.21	High	High	High	High	High	High		103.1	97.5	7.31	6.25	95.9	110.9	102.5	103.7	91.5	97.4	3.642	0	22.235	3
Q9NR31	GTP-binding protein SAR1a [OS=Homo sapiens]	FALSE	1.056	0	29.1858	33.8384	6	26	3	1	198	22.353	6.68	High	High	High	High	High	High		103.1	97.6	5.9	4.04	107	96.1	106.3	94.6	102.1	96.2	3.642	3	83.0837	6
P42285	Superkiller viralicidic activity 2-like 2 [OS=Homo sapiens]	FALSE	1.056	0	65.8588	17.7543	18	42	18	1	1042	117.729	6.52	High	High	High	High	High	High		102.7	97.2	2.64	2.7	100.1	105.5	102.5	99.5	94.3	97.9	1.181	0	117.291	18
O00479	High mobility group nucleosome-binding domain-containing protein 4 [OS=Homo sapiens]	FALSE	1.056	0.00365253	5.3086	17.7778	2	5	2	1	90	9.533	10.48	High	High	High	High	High	High		104.7	99.2	5.69	3.61	110.9	104.4	99	95.5	99.4	102.7	2.162	0	17.0322	2
Q9BV57	1,2-dihydroxy-3-keto-5-methylthiopentene dioxygenase [OS=Homo sapiens]	FALSE	1.056	0.000352609	7.54724	15.0838	3	3	3	1	179	21.485	5.68	High	High	High	High	High	High		102.5	97.1	5.27	2.74	106.3		98.7	99		95.2	0.701	0	7.94674	3
P18621-3	Isoform 3 of 60S ribosomal protein L17 [OS=Homo sapiens]	FALSE	1.055	0	46.0393	36.8421	9	82	8	1	228	26.356	10.1	High	High	High	High	High	High		102.6	97.2	0.59	1.01	102.4	102	103.2	98.2	97	96.3	6.356	0	243.604	9
Q8N4H5-2	Isoform 2 of Mitochondrial import receptor subunit TOM5 homolog [OS=Homo sapiens]	FALSE	1.055	0.00365253	5.53277	16.3043	2	7	2	1	92	10.026	6.51	High	High	High	High	High	High		103	97.6	10.38	7.14	110.6	95.4		92.7	102.5		1.683	0	17.264	2
Q04760-1	lactoylglutathione lyase [OS=Homo sapiens]	FALSE	1.055	0	26.7491	38.587	7	20	7	1	184	20.764	5.31	High	High	High	High	High	High		101.2	95.9	5.43	1.38	101.4	106.5	95.6	97	96.2	94.4	4.623	0	59.2355	7
Q96QC0	Serine/threonine-protein phosphatase 1 regulatory subunit 10 [OS=Homo sapiens]	FALSE	1.052	0.000212179	11.2556	3.93617	3	6	3	1	940	98.996	9.17	High	High	High	High	High	High		101.7	96.6	4.89	2.61	107.4	98.1	99.5	96.6	99.2	94.1	0.155	0	15.7859	3
P13639	Elongation factor 2 [OS=Homo sapiens]	FALSE	1.052	0	309.853	63.4033	46	372	45	1	858	95.277	6.83	High	High	High	High	High	High		102.7	97.6	2.29	2.11	105	100.3	102.7	95.5	99.6	97.7	25.664	1	1150.87	46
O60832-1	H/ACA ribonucleoprotein complex subunit 4 [OS=Homo sapiens]	FALSE	1.052	0	54.0081	25.2918	11	34	11	1	514	57.638	9.42	High	High	High	High	High	High		102.2	97.1	5.32	3.08	97.8	108.2	100.5	100.1	94.1	97.3	1.581	0	105.814	11
O00193	Small acidic protein [OS=Homo sapiens]	FALSE	1.051	0	18.2619	29.5082	4	8	4	1	183	20.32	4.72	High	High	High	High	High	High		107.3	102.1	31.8	19.9	87.6	87.6	146.7	112.5	115.1	78.7	2.594	0	25.7026	4
P30047	GTP cyclohydrolase 1 feedback regulatory protein [OS=Homo sapiens]	FALSE	1.051	0.000352609	7.08279	48.8095	2	4	2	1	84	9.692	6.54	High	High	High	High	High	High		103.6	98.6	12.5	10.02	103.7	116.5	90.6	100	88	107.6	2.162	0	12.7281	2
P11172	uridine 5'-monophosphate synthase [OS=Homo sapiens]	FALSE	1.051	0	31.613	23.9583	11	19	11	1	480	52.189	7.24	High	High	High	High	High	High		102.2	97.2	4	5.55	98.2	106.4	102	101.7	91.2	98.7	1.395	0	56.6749	11
Q9BUH6	Protein PAXX [OS=Homo sapiens]	FALSE	1.051	0.000352609	9.32879	19.1176	3	4	3	1	204	21.626	5.48	High	Not Found	High	High	Not Found	High		104.1	99	3.42	1.02	101.6		106.6	99.7		98.3	0.638	0	6.88367	3
Q9Y4C8	Probable RNA-binding protein 19 [OS=Homo sapiens]	FALSE	1.051	0.00392098	4.6501	1.97917	2	2	2	1	960	107.265	6.54	Not Found	High	High	Not Found	High	High		102.7	97.7	2.51	1.09		100.9	104.5		96.9	98.5	0.08	0	4.11047	2
P62306	Small nuclear ribonucleoprotein F [OS=Homo sapiens]	FALSE	1.05	0	12.9237	24.4186	3	12	3	1	86	9.719	4.67	High	High	High	High	High	High		102.3	97.4	2.99	4.06	99.1	105.2	102.5	98.9	92.9	100.3	2.981	0	39.3274	3
P28072	Proteasome subunit beta type-6 [OS=Homo sapiens]	FALSE	1.05	0	20.2254	16.7364	4	17	4	1	239	25.341	4.92	High	High	High	High	High	High		103.9	98.9	8.43	7.81	94.4	105.6	111.7	107.6	96.3	92.8	1.894	0	51.2912	4
Q92973-1	transportin-1 [OS=Homo sapiens]	FALSE	1.05	0	60.5371	18.7082	11	29	9	1	898	102.289	4.98	High	High	High	High	High	High		104.7	99.7	6.51	4.47	109.9	107.1	96.9	97.1	97.2	104.9	1.116	1	93.8053	11
P39023	60S ribosomal protein L3 [OS=Homo sapiens]	FALSE	1.049	0	77.5617	39.7022	18	71	18	1	403	46.08	10.18	High	High	High	High	High	High		102.6	97.8	2.92	1.39	103.8	99.2	104.8	96.7	99.3	97.4	14.199	0	185.839	18
A8MWD9	Putative small nuclear ribonucleoprotein G-like protein 15 [OS=Homo sapiens]	FALSE	1.049	0.000212179	10.898	25	2	15	2	1	76	8.538	8.84	High	High	High	High	High	High		102.4	97.6	4.07	2.89	97.6	105.2	104.4	100.3	94.7	97.9	5.31	0	37.9205	2
P52701	DNA mismatch repair protein MSH6 [OS=Homo sapiens]	FALSE	1.049	0	30.5416	9.41176	9	13	9	1	1360	152.689	6.9	High	High	High	High	High	High		101.5	96.7	3.18	1.78	98.8	100.6	105	98	97.5	94.8	0.296	0	36.6205	9
O95395	Beta-1,3-galactosyl-O-glycosyl-glycoprotein beta-1,6-N-acetylglucosaminyltransferase 3 [OS=Homo sapiens]	FALSE	1.048	0	17.1622	15.5251	6	7	6	1	438	50.831	8.25	High	High	High	High	High	High		102.9	98.2	8.51	9.42	109.1		96.7	91.6		104.7	0.54	0	12.11	6
P61019-1	Ras-related protein Rab-2A [OS=Homo sapiens]	FALSE	1.048	0	45.7056	40.566	8	26	8	1	212	23.531	6.54	High	High	High	High	High	High		102.4	97.7	4.22	2.91	107.3	100.2	99.6	94.4	98.9	99.7	5.31	0	84.1668	8
P46379-3	Isoform 3 of Large proline-rich protein BAG6 [OS=Homo sapiens]	FALSE	1.047	0	59.0335	16.6093	14	31	14	1	1162	122.265	5.69	High	High	High	High	High	High		102.8	98.1	2.96	2.55	101.2	100.8	106.3	99.8	99.3	95.2	1.404	0	93.0373	14
Q5VV41-1	rho guanine nucleotide exchange factor 16 [OS=Homo sapiens]	FALSE	1.047	0	15.7609	7.05219	4	5	4	1	709	80.055	7.36	High	High	Not Found	High	High	Not Found		103	98.4	8.82	6.13	109.5	96.6		94.2	102.7		0.266	0	16.4557	4
Q16881-1	Thioredoxin reductase 1, cytoplasmic [OS=Homo sapiens]	FALSE	1.047	0	57.9752	24.6533	12	24	12	1	649	70.862	7.39	High	High	High	High	High	High		101.4	96.9	0.77	1.88	100.6	102.1	101.6	98.9	95.3	96.5	1.637	0	74.2927	12
Q53H12	Acylglycerol kinase, mitochondrial [OS=Homo sapiens]	FALSE	1.047	0.000352609	8.46136	6.87204	3	7	3	1	422	47.107	8.09	High	High	High	High	High	High		102	97.5	3.89	4.05	97.4	103.9	104.7	102	95.7	94.7	0.334	0	14.503	3
Q7Z5L9-1	Interferon regulatory factor 2-binding protein 2 [OS=Homo sapiens]	FALSE	1.046	0	30.0681	12.7768	5	13	4	1	587	60.987	8.69	High	High	High	High	High	High		102	97.5	5.83	1.93	97.8	99.5	108.8	97.9	99.2	95.5	0.52	1	50.1545	5
Q9UBR2	Cathepsin Z [OS=Homo sapiens]	FALSE	1.045	0	12.0356	9.90099	3	8	3	1	303	33.846	7.11	High	High	High	High	High	High		103.4	98.9	5.13	4.77	108.8	103.2	98.2	93.8	99.9	103.1	0.54	0	21.4117	3
P09661	U2 small nuclear ribonucleoprotein A' [OS=Homo sapiens]	FALSE	1.045	0	50.8283	33.7255	9	30	9	1	255	28.398	8.62	High	High	High	High	High	High		102.3	97.9	6.62	3.6	109.6	101.1	96.2	94.5	97.5	101.6	6.356	0	88.2608	9
O15382	Branched-chain-amino-acid aminotransferase, mitochondrial [OS=Homo sapiens]	FALSE	1.045	0	15.357	17.602	5	7	5	1	392	44.259	8.65	High	High	High	High	High	High		100.8	96.4	6.17	7.36	96.4		105.2	101.4		91.4	0.688	0	21.8063	5
Q9UQ80	proliferation-associated protein 2G4 [OS=Homo sapiens]	FALSE	1.045	0	106.943	59.6447	21	124	21	1	394	43.759	6.55	High	High	High	High	High	High		102	97.6	2.29	0.99	103	99.3	103.6	96.5	98.3	98.1	18.055	0	395.108	21
O00571	ATP-dependent RNA helicase DDX3X [OS=Homo sapiens]	FALSE	1.044	0	125.583	44.864	27	99	26	1	662	73.198	7.18	High	High	High	High	High	High		101.5	97.2	3.3	2.83	99.4	105.4	99.8	98.5	94.1	99.1	5.813	0	304.506	27
Q99615-1	DnaJ homolog subfamily C member 7 [OS=Homo sapiens]	FALSE	1.044	0	40.5552	22.8745	9	19	9	1	494	56.405	6.96	High	High	High	High	High	High		100.2	96	1.41	2.02	100.6	101.4	98.6	95.2	94.6	98.2	0.863	0	57.9271	9
Q9UKV3-1	Apoptotic chromatin condensation inducer in the nucleus [OS=Homo sapiens]	FALSE	1.044	0	98.8685	21.9239	25	56	24	1	1341	151.771	6.43	High	High	High	High	High	High		103.3	98.9	2.46	2.62	103	100.8	105.9	99.9	100.9	96	1.262	1	178.814	25
Q9H3N1	Thioredoxin-related transmembrane protein 1 [OS=Homo sapiens]	FALSE	1.043	0	12.3426	10.7143	3	7	3	1	280	31.771	4.98	High	High	High	High	High	High		99.5	95.4	5.58	1.34	98.9	94.2	105.3	95.8	96.4	93.9	1.154	0	20.9049	3
P62888	60S ribosomal protein L30 [OS=Homo sapiens]	FALSE	1.043	0	32.5037	41.7391	4	47	4	1	115	12.776	9.63	High	High	High	High	High	High		102.3	98.1	3.03	2.71	105.8	101.2	99.8	95.1	99	100.1	12.335	0	147.765	4
Q99707	methionine synthase [OS=Homo sapiens]	FALSE	1.043	0.00370428	4.84756	1.66008	2	2	2	1	1265	140.437	5.58	High	High	Not Found	High	High	Not Found		101.7	97.5	5.47	1.48	105.6	97.8		98.5	96.5		0.03	0	2.2514	2
P54819	Adenylate kinase 2, mitochondrial [OS=Homo sapiens]	FALSE	1.043	0	49.0632	51.8828	10	36	10	1	239	26.461	7.81	High	High	High	High	High	High		102.5	98.3	1.03	1.19	102.5	103.6	101.5	98.1	97.3	99.6	4.817	0	125.209	10
P49721	proteasome subunit beta type-2 [OS=Homo sapiens]	FALSE	1.042	0	16.8016	24.3781	4	10	4	1	201	22.822	7.02	High	High	High	High	High	High		103.7	99.5	1.54	2.2	103.2	102.4	105.5	97.5	99.1	101.9	1.894	0	28.0621	4
Q8TCT9-1	Minor histocompatibility antigen H13 [OS=Homo sapiens]	FALSE	1.042	0	23.9711	16.4456	6	27	6	1	377	41.462	6.43	High	High	High	High	High	High		100.3	96.3	2.5	2.87	103.2	98.6	99.2	93.1	97.9	97.9	1.738	0	78.2467	6
P10644	cAMP-dependent protein kinase type I-alpha regulatory subunit [OS=Homo sapiens]	FALSE	1.042	0.00475907	4.31612	3.93701	2	2	2	1	381	42.955	5.35	High	High	Not Found	High	High	Not Found		100.4	96.4	19.15	14.51	86.8	114		106.3	86.5		0.259	0	5.98653	2
P09497-1	clathrin light chain B [OS=Homo sapiens]	FALSE	1.042	0	16.7997	16.5939	5	19	5	1	229	25.175	4.64	High	High	High	High	High	High		103.5	99.4	7.25	3.69	95.9	110.9	103.8	102.8	95.5	99.9	2.162	0	55.5696	5
P13693	Translationally-controlled tumor protein [OS=Homo sapiens]	FALSE	1.041	0	44.4442	48.8372	7	95	7	1	172	19.583	4.93	High	High	High	High	High	High		101.5	97.5	3.88	3.17	104.7	97.1	102.7	97.1	100.7	94.6	20.544	0	294.167	7
P23246-1	splicing factor, proline- and glutamine-rich [OS=Homo sapiens]	FALSE	1.041	0	119.138	32.9562	24	114	23	1	707	76.102	9.44	High	High	High	High	High	High		102.1	98.1	0.73	0.63	102.9	101.5	102	97.9	97.6	98.8	7.733	1	370.19	24
P04908	histone H2A type 1-B/E [OS=Homo sapiens]	FALSE	1.041	0	42.7589	40.7692	7	119	2	1	130	14.127	11.05	High	High	High	High	High	High		101.4	97.4	5.79	9.24	101.6	95.4	107.2	95.6	107.2	89.5	70.969	0	293.779	7
P08195-4	Isoform 4 of 4F2 cell-surface antigen heavy chain [OS=Homo sapiens]	FALSE	1.041	0	107.6	28.8956	18	75	18	1	661	71.079	4.97	High	High	High	High	High	High		102.1	98	4.02	2.68	106.2	102	98	95.5	97.9	100.7	6.055	0	255.055	18
P06454-1	Prothymosin alpha [OS=Homo sapiens]	FALSE	1.041	0	60.5977	23.4234	6	88	6	1	111	12.196	3.78	High	High	High	High	High	High		105	100.8	2.54	2.42	102.7	107.9	104.3	102.8	98.1	101.6	9999	0	303.974	6
Q27J81	Inverted formin-2 [OS=Homo sapiens]	FALSE	1.041	0	76.3674	16.6533	15	30	15	1	1249	135.54	5.38	High	High	High	High	High	High		102.1	98.1	1.13	0.54	101.7	103.4	101.2	98.7	97.8	97.8	1.025	0	105.952	15
Q01415-1	N-acetylgalactosamine kinase [OS=Homo sapiens]	FALSE	1.041	0	13.405	9.38865	5	7	5	1	458	50.346	6.61	High	High	High	High	High	High		102.7	98.7	6.65	6.11	97.9		107.5	103		94.4	0.701	0	13.8684	5
Q14566	DNA replication licensing factor MCM6 [OS=Homo sapiens]	FALSE	1.041	0	94.0135	28.6236	24	54	24	1	821	92.831	5.41	High	High	High	High	High	High		102	98	5.69	4	97.4	100	108.5	101.5	98.7	93.8	1.745	0	149.452	24
Q6P4A8	Phospholipase B-like 1 [OS=Homo sapiens]	FALSE	1.041	0	20.4513	12.6582	6	12	6	1	553	63.214	9.06	High	High	High	High	High	High		101.2	97.2	4.14	2.03	96.4	103.5	103.7	99.5	96.2	96.1	0.738	0	33.955	6
Q96I24-1	Far upstream element-binding protein 3 [OS=Homo sapiens]	FALSE	1.04	0	33.218	24.6503	12	19	10	1	572	61.602	8.38	High	High	High	High	High	High		101.6	97.7	3.83	2.18	106	100.2	98.7	95.8	97.3	100	1.069	0	54.257	12
Q86SX6	Glutaredoxin-related protein 5, mitochondrial [OS=Homo sapiens]	FALSE	1.04	0	13.9494	28.0255	3	8	3	1	157	16.618	6.79	High	High	High	High	High	High		102.9	98.9	5.61	3.19	105.8	96.3	106.7	97.2	102.5	96.9	1.783	0	22.0724	3
P48163	NADP-dependent malic enzyme [OS=Homo sapiens]	FALSE	1.04	0	15.0892	8.21678	5	8	5	1	572	64.109	6.13	High	High	High	High	High	High		102.9	98.9	3.73	1.61	98.6	106.1	103.9	99.1	97.2	100.3	0.433	0	23.1893	5
O43143	Pre-mRNA-splicing factor ATP-dependent RNA helicase DHX15 [OS=Homo sapiens]	FALSE	1.04	0	103.88	33.8365	25	95	24	1	795	90.875	7.46	High	High	High	High	High	High		101.7	97.7	2.59	1.78	100.8	99.6	104.6	99.4	98	95.9	3.642	1	289.955	25
Q8TCJ2	Dolichyl-diphosphooligosaccharide--protein glycosyltransferase subunit STT3B [OS=Homo sapiens]	FALSE	1.04	0	17.7655	6.6586	5	14	5	1	826	93.614	8.91	High	High	High	High	High	High		100.6	96.7	15.71	12.74	88.9	94.3	118.6	102.8	104.8	82.5	0.468	0	34.6665	5
Q99417	C-Myc-binding protein [OS=Homo sapiens]	FALSE	1.04	0	15.4922	29.1262	4	7	4	1	103	11.959	5.91	High	High	High	High	High	High		102.9	98.9	2.78	2.48	101.1	101.4	106.2	101.4	99	96.5	3.642	0	19.3026	4
Q8WWY3	U4/U6 small nuclear ribonucleoprotein Prp31 [OS=Homo sapiens]	FALSE	1.04	0.000352609	9.97034	6.21242	3	6	3	1	499	55.421	5.78	High	High	High	High	High	High		99.6	95.8	7.54	4.11	105.5	91.1	102	91.7	96.1	99.5	0.304	0	19.3623	3
O75439	mitochondrial-processing peptidase subunit beta [OS=Homo sapiens]	FALSE	1.039	0	43.2485	22.4949	9	19	9	1	489	54.331	6.83	High	High	High	High	High	High		101.6	97.7	1	1.17	101.1	102.8	100.9	97.7	96.6	98.9	1.471	0	65.3969	9
O14979-1	Heterogeneous nuclear ribonucleoprotein D-like [OS=Homo sapiens]	FALSE	1.039	0	60.5345	27.8571	12	78	10	1	420	46.409	9.57	High	High	High	High	High	High		102.2	98.3	3.96	3.23	105.5	103.3	97.7	95.3	97.8	101.7	4.623	0	235.584	12
Q5UCC4-1	ER membrane protein complex subunit 10 [OS=Homo sapiens]	FALSE	1.039	0.00239521	6.76354	9.54198	2	6	2	1	262	27.33	6.13	High	High	High	High	High	High		102.3	98.5	5.04	4.94	99.6	108.3	99.1	102.4	93	99.9	0.468	0	19.9543	2
O95994	Anterior gradient protein 2 homolog [OS=Homo sapiens]	FALSE	1.039	0	90.0425	70.8571	11	168	11	1	175	19.967	9	High	High	High	High	High	High		99.3	95.6	0.82	1.52	98.8	100.3	98.9	97.2	94.4	95.1	99	0	549.734	11
P46779	60S ribosomal protein L28 [OS=Homo sapiens]	FALSE	1.039	0	42.3344	45.9854	9	34	9	1	137	15.738	12.02	High	High	High	High	High	High		100.9	97	4.95	3.98	99.2	96.9	106.5	98.8	99.7	92.6	14.199	0	100.098	9
P36578	60S ribosomal protein L4 [OS=Homo sapiens]	FALSE	1.039	0	105.781	39.5785	17	158	16	1	427	47.667	11.06	High	High	High	High	High	High		102.3	98.4	1.2	1.15	103.7	101.4	101.7	97.6	99.7	97.8	8.261	1	522.248	17
O43684	Mitotic checkpoint protein BUB3 [OS=Homo sapiens]	FALSE	1.039	0	49.8846	27.7439	7	27	7	1	328	37.131	6.84	High	High	High	High	High	High		100.8	97	1.62	0.54	99.5	102.7	100.4	97.4	97.3	96.4	3.642	0	89.1342	7
Q14247-1	Src substrate cortactin [OS=Homo sapiens]	FALSE	1.039	0	106.1	36.9091	19	71	19	1	550	61.549	5.4	High	High	High	High	High	High		104	100.1	2.35	2.13	106.2	104.5	101.4	97.8	100.6	101.9	9	0	214.5	19
Q96DV4	39S ribosomal protein L38, mitochondrial [OS=Homo sapiens]	FALSE	1.039	0	12.1979	14.4737	4	7	4	1	380	44.568	7.53	High	High	High	High	High	High		101.7	97.9	1.96	2.65	102.7	99.4	103	98	95.2	100.4	0.492	0	19.6274	4
Q92841	Probable ATP-dependent RNA helicase DDX17 [OS=Homo sapiens]	FALSE	1.039	0	156.321	46.5021	29	138	21	1	729	80.222	8.27	High	High	High	High	High	High		101.9	98.1	3.35	1.78	102.8	104.8	98.1	98.4	96.2	99.6	9.593	8	436.545	29
Q9UMS4	Pre-mRNA-processing factor 19 [OS=Homo sapiens]	FALSE	1.039	0	42.2509	24.2063	9	29	9	1	504	55.146	6.61	High	High	High	High	High	High		101.2	97.4	1.89	2.51	99.5	103.3	100.9	98.6	94.6	99.1	2.008	0	91.7232	9
Q9P2E9-1	Ribosome-binding protein 1 [OS=Homo sapiens]	FALSE	1.039	0	410.169	63.1915	78	269	78	1	1410	152.381	8.6	High	High	High	High	High	High		101.3	97.5	0.33	0.65	100.9	101.5	101.4	97.5	96.8	98.1	8.793	0	897.452	78
Q9NWB6	Arginine and glutamate-rich protein 1 [OS=Homo sapiens]	FALSE	1.039	0	21.2776	25.2747	10	22	10	1	273	33.197	10.35	High	High	High	High	High	High		102.8	98.9	4.28	3.82	100.2	100.3	107.9	102.1	99.9	94.8	3.642	0	50.86	10
Q96RP9-2	Isoform 2 of Elongation factor G, mitochondrial [OS=Homo sapiens]	FALSE	1.038	0	61.3912	21.9481	14	35	14	1	770	85.815	7.18	High	High	High	High	High	High		101.2	97.4	1.38	1.2	101.6	102.3	99.6	97.9	96.1	98.3	1.188	0	102.462	14
P14209	CD99 antigen [OS=Homo sapiens]	FALSE	1.038	0.000352609	9.21373	12.973	2	3	2	1	185	18.836	4.75	High	High	Not Found	High	High	Not Found		101.1	97.4	17.1	12.46	113.3	88.9		88.8	106		1.154	0	10.2555	2
P61923-4	Isoform 4 of Coatomer subunit zeta-1 [OS=Homo sapiens]	FALSE	1.038	0	15.8472	21.6216	3	10	3	1	185	21.056	4.88	High	High	High	High	High	High		102.4	98.7	8.16	5.1	98.3	112	96.9	103.8	93.7	98.6	2.728	0	35.8229	3
Q9UK45	U6 snRNA-associated Sm-like protein LSm7 [OS=Homo sapiens]	FALSE	1.037	0.000352609	8.39289	21.3592	3	9	3	1	103	11.595	5.27	High	High	High	High	High	High		102.8	99.1	7.54	6.38	101	96.1	111.3	100.2	104.8	92.3	2.728	0	20.8619	3
Q9H3G5	Probable serine carboxypeptidase CPVL [OS=Homo sapiens]	FALSE	1.037	0.000352609	9.71341	7.35294	3	5	3	1	476	54.129	5.62	High	High	Not Found	High	High	Not Found		101.4	97.7	0.72	0.71	101.9	100.8		98.2	97.2		0.304	0	9.52595	3
O60739	eukaryotic translation initiation factor 1b [OS=Homo sapiens]	FALSE	1.037	0	27.1502	48.6726	4	15	4	1	113	12.816	7.37	High	High	High	High	High	High		102.9	99.2	2.23	2.71	104.7	103.6	100.3	96.1	100.7	100.7	9	0	53.3962	4
Q5T8P6	RNA-binding protein 26 [OS=Homo sapiens]	FALSE	1.037	0	27.5618	10.1291	9	14	9	1	1007	113.527	9.16	High	High	High	High	High	High		101.9	98.2	9.08	7.35	94.6	112.3	98.7	103.9	90.1	100.6	0.638	0	39.2953	9
Q8N490-2	Isoform 2 of Probable hydrolase PNKD [OS=Homo sapiens]	FALSE	1.037	0.00239521	6.46818	18.3099	2	3	2	1	142	15.387	10.58	High	Not Found	High	High	Not Found	High		103.3	99.7	2.16	1.57	104.9		101.8	100.8		98.5	0.931	0	8.34	2
Q96F86	Enhancer of mRNA-decapping protein 3 [OS=Homo sapiens]	FALSE	1.036	0.000212179	11.2082	5.90551	3	4	3	1	508	56.042	7.11	High	Not Found	High	High	Not Found	High		100.2	96.7	4.72	4.54	96.8		103.5	99.8		93.6	0.25	0	13.0626	3
P62879	Guanine nucleotide-binding protein G(I)/G(S)/G(T) subunit beta-2 [OS=Homo sapiens]	FALSE	1.036	0	38.9511	25	6	14	2	1	340	37.307	6	High	Not Found	High	High	Not Found	High		101.4	97.8	9.93	10.23	94.3		108.5	104.9		90.8	2.652	0	46.7927	6
P09429	High mobility group protein B1 [OS=Homo sapiens]	FALSE	1.036	0	117.749	65.5814	15	175	14	1	215	24.878	5.74	High	High	High	High	High	High		103.9	100.2	2.14	1.71	105.5	104.7	101.3	98.8	99.7	102.1	532.67	1	618.635	15
P51149	ras-related protein Rab-7a [OS=Homo sapiens]	FALSE	1.036	0	100.62	73.913	14	99	14	1	207	23.475	6.7	High	High	High	High	High	High		101.8	98.2	1.95	1.17	102	103.6	99.7	98.1	97.1	99.4	28.552	0	331.17	14
P22392-2	Isoform 3 of Nucleoside diphosphate kinase B [OS=Homo sapiens]	FALSE	1.036	0	96.2211	77.9026	15	121	2	1	267	30.118	8.92	High	High	High	High	High	High		102.2	98.6	1.94	1.55	103.4	103.2	99.9	97.3	98.2	100.3	16.302	12	378.642	15
P49736	DNA replication licensing factor mcm2 [OS=Homo sapiens]	FALSE	1.036	0	96.4573	29.2035	22	56	22	1	904	101.832	5.52	High	High	High	High	High	High		101.1	97.6	0.64	1.07	100.8	101.8	100.6	97.9	96.4	98.4	2.025	0	176.8	22
P36915-1	Guanine nucleotide-binding protein-like 1 [OS=Homo sapiens]	FALSE	1.035	0.000352609	8.28063	4.77759	3	3	3	1	607	68.619	5.8	High	Not Found	High	High	Not Found	High		102.2	98.7	3.17	2.45	99.9		104.4	96.9		100.4	0.199	0	8.83292	3
Q9Y3Y2-3	Isoform 2 of Chromatin target of PRMT1 protein [OS=Homo sapiens]	FALSE	1.034	0	20.5637	16.8675	3	6	3	1	249	26.508	12.23	High	High	High	High	High	High		102.4	99	13.78	8.13	90.4	98.8	117.9	103.7	103.5	89.7	0.719	0	21.9089	3
Q9BVC6	Transmembrane protein 109 [OS=Homo sapiens]	FALSE	1.034	0.000212179	11.3544	8.64198	2	4	2	1	243	26.194	10.48	High	High	High	High	High	High		100.1	96.8	13.09	13.3	109.4		90.8	87.7		105.9	0.874	0	13.1166	2
P05387	60S acidic ribosomal protein P2 [OS=Homo sapiens]	FALSE	1.034	0	84.36	91.3043	7	145	6	1	115	11.658	4.54	High	High	High	High	High	High		103.3	99.9	0.87	0.63	102.3	104.1	103.4	100.6	99.5	99.6	463.159	1	639.708	7
P35221-2	Isoform 2 of Catenin alpha-1 [OS=Homo sapiens]	FALSE	1.034	0	193.143	44.6237	34	115	34	1	930	102.571	6.34	High	High	High	High	High	High		101.1	97.8	2.03	1.74	99	101.2	103.1	99.3	98.2	95.9	5.996	0	380.702	34
Q13409-1	cytoplasmic dynein 1 intermediate chain 2 [OS=Homo sapiens]	FALSE	1.033	0	48.1655	18.652	10	24	10	1	638	71.412	5.2	High	High	High	High	High	High		101.2	97.9	3.3	2.82	105	98.7	100	95	100.4	98.4	1.683	0	80.5817	10
Q9Y3F4-2	Isoform 2 of Serine-threonine kinase receptor-associated protein [OS=Homo sapiens]	FALSE	1.033	0	58.7561	37.4656	10	35	10	1	363	39.753	5.31	High	High	High	High	High	High		102.1	98.8	4.89	2.74	103.9	105.9	96.5	96.2	98.6	101.6	2.831	0	115.349	10
P05067-1	Amyloid beta A4 protein [OS=Homo sapiens]	FALSE	1.033	0	20.8287	6.49351	4	8	4	1	770	86.888	4.82	High	High	High	High	High	High		99.6	96.4	7.77	5.68	92.9	98	108.1	91.6	102.4	95.2	0.307	0	27.3066	4
Q9HD33-1	39S ribosomal protein L47, mitochondrial [OS=Homo sapiens]	FALSE	1.033	0	22.3947	22.4	7	11	7	1	250	29.432	10.37	High	High	High	High	High	High		99.5	96.3	0.64	1.82	99	99.2	100.2	98.2	96	94.7	1.783	0	24.1252	7
Q9NZL9	Methionine adenosyltransferase 2 subunit beta [OS=Homo sapiens]	FALSE	1.033	0	27.2285	26.9461	8	15	8	1	334	37.528	7.36	High	High	High	High	High	High		99.3	96.1	10.16	11.42	102.1	88.1	107.6	98.4	105.8	84.2	1.683	0	41.7451	8
Q9Y3A6-1	Transmembrane emp24 domain-containing protein 5 [OS=Homo sapiens]	FALSE	1.033	0	16.1728	10.0437	2	9	2	1	229	25.988	4.84	High	High	High	High	High	High		101.1	97.9	4.01	3.92	96.6	104.5	102	101.9	94.2	97.5	1.154	0	27.8222	2
P55769	NHP2-like protein 1 [OS=Homo sapiens]	FALSE	1.033	0	32.249	52.3438	6	29	6	1	128	14.165	8.46	High	High	High	High	High	High		101.4	98.2	2.6	2.91	100.5	104.3	99.3	96.5	96.5	101.5	9	0	83.3749	6
Q99959	Plakophilin-2 [OS=Homo sapiens]	FALSE	1.033	0	78.4738	21.7934	15	40	15	1	881	97.355	9.33	High	High	High	High	High	High		101.7	98.5	2.41	2.61	98.9	102.7	103.5	101.4	97.3	96.7	1.212	0	130.694	15
P43246-1	DNA mismatch repair protein MSH2 [OS=Homo sapiens]	FALSE	1.032	0	34.7416	11.8844	11	12	11	1	934	104.677	5.77	High	High	High	High	High	High		101.8	98.6	6.7	3.87	107.2	94.1	104	94.4	102	99.3	0.613	0	28.4426	11
Q9NVS2-2	Isoform 2 of 28S ribosomal protein S18a, mitochondrial [OS=Homo sapiens]	FALSE	1.032	0.00552567	3.98803	6.2963	2	4	2	1	270	30.52	10.64	High	High	High	High	High	High		104.3	101.1	8.03	6.1	97.7	113.7	101.5	107.1	94.7	101.4	0.259	0	9.14082	2
P46060	Ran GTPase-activating protein 1 [OS=Homo sapiens]	FALSE	1.032	0	52.3144	21.2947	11	30	11	1	587	63.502	4.68	High	High	High	High	High	High		100.3	97.2	2.7	1.66	103.2	97.8	100	95.4	97.5	98.6	1.581	0	80.9264	11
O75223-1	gamma-glutamylcyclotransferase [OS=Homo sapiens]	FALSE	1.032	0	26.0689	26.0638	5	23	5	1	188	20.994	5.14	High	High	High	High	High	High		101.8	98.7	5.42	3.85	97.1	100.5	107.9	102.2	99.3	94.6	2.162	0	70.81	5
P24539	ATP synthase F(0) complex subunit B1, mitochondrial [OS=Homo sapiens]	FALSE	1.032	0	30.784	28.5156	7	24	7	1	256	28.89	9.36	High	High	High	High	High	High		101	97.9	4.65	3.56	100.2	96.7	106	96.1	101.9	95.6	2.875	0	69.5041	7
Q9P016	Thymocyte nuclear protein 1 [OS=Homo sapiens]	FALSE	1.032	0	11.798	15.5556	4	10	4	1	225	25.681	9.25	High	High	High	High	High	High		101	97.9	3.35	2.26	97.2	102	103.8	100.4	96.9	96.3	0.719	0	26.0807	4
Q15008	26S proteasome non-ATPase regulatory subunit 6 [OS=Homo sapiens]	FALSE	1.031	0	54.4432	32.1337	16	50	16	1	389	45.502	5.62	High	High	High	High	High	High		101.8	98.7	2.96	3.38	99.7	100.5	105.3	101.3	99.8	95	3.175	0	138.703	16
P06703	protein S100-A6 [OS=Homo sapiens]	FALSE	1.031	0	22.8497	71.1111	6	44	6	1	90	10.173	5.48	High	High	High	High	High	High		101.9	98.8	1.71	3.17	101.6	100.4	103.9	97.2	102.4	96.8	38.811	0	105.957	6
P63000-2	Isoform B of Ras-related C3 botulinum toxin substrate 1 [OS=Homo sapiens]	FALSE	1.031	0	56.0916	45.0237	10	45	9	1	211	23.452	8.63	High	High	High	High	High	High		102.3	99.1	2.31	0.95	104.9	101.3	100.6	98.3	99	100.1	49.119	1	140.552	10
Q9Y3C6	Peptidyl-prolyl cis-trans isomerase-like 1 [OS=Homo sapiens]	FALSE	1.031	0	17.3949	36.1446	5	9	5	1	166	18.225	7.99	High	High	High	High	High	High		100.1	97	5.84	4.2	103.5	103.4	93.3	97.1	93	101.1	2.162	0	25.1904	5
P00338-3	Isoform 3 of L-lactate dehydrogenase A chain [OS=Homo sapiens]	FALSE	1.031	0	113.845	52.3546	19	128	18	1	361	39.812	8.43	High	High	High	High	High	High		99.9	96.9	0.49	0.15	100.5	99.9	99.5	96.8	96.9	97.1	11.798	1	386.145	19
Q13451-1	Peptidyl-prolyl cis-trans isomerase FKBP5 [OS=Homo sapiens]	FALSE	1.031	0	16.4415	11.8162	4	7	4	1	457	51.18	5.9	High	High	High	High	High	High		100.4	97.4	7.98	8.06	105.5	91.2	104.6	92.9	106.5	92.9	0.359	0	27.7496	4
Q13177	Serine/threonine-protein kinase PAK 2 [OS=Homo sapiens]	FALSE	1.031	0	69.3142	35.8779	16	33	11	1	524	58.006	5.96	High	High	High	High	High	High		102.1	99	1.04	0.57	101.9	103.2	101.1	99	99.5	98.4	3.262	5	114.638	16
Q13123	Protein Red [OS=Homo sapiens]	FALSE	1.031	0	21.7262	14.9013	7	10	7	1	557	65.562	6.64	High	High	High	High	High	High		101.9	98.9	8.34	4.17	98.9	111.5	95.3	101	94.1	101.5	0.711	0	26.6284	7
Q8NBS9-1	Thioredoxin domain-containing protein 5 [OS=Homo sapiens]	FALSE	1.031	0	73.4675	39.3519	14	80	14	1	432	47.599	5.97	High	High	High	High	High	High		101.5	98.5	1.39	1.57	100.1	102.9	101.4	100.2	97.9	97.3	4.055	0	255.386	14
P55036-1	26S proteasome non-ATPase regulatory subunit 4 [OS=Homo sapiens]	FALSE	1.03	0	42.2013	35.809	9	21	9	1	377	40.711	4.79	High	High	High	High	High	High		102.9	99.9	3.97	3.12	107.1	98.9	102.8	97.5	103.4	98.8	3.217	0	69.1789	9
P25788-1	Proteasome subunit alpha type-3 [OS=Homo sapiens]	FALSE	1.03	0	45.1321	35.2941	12	46	12	1	255	28.415	5.33	High	High	High	High	High	High		102.5	99.5	1.49	2.45	103.5	103.2	100.7	97	99.5	101.9	15.379	0	135.001	12
P60983	glia maturation factor beta [OS=Homo sapiens]	FALSE	1.029	0	23.6312	37.3239	4	9	4	1	142	16.702	5.29	High	High	High	High	High	High		103	100.1	6.03	4.48	98	101	110	104.5	100.1	95.5	3.642	0	29.7455	4
Q5JVF3-4	Isoform 4 of PCI domain-containing protein 2 [OS=Homo sapiens]	FALSE	1.029	0	11.9939	7.28477	3	4	3	1	453	52.066	8.47	High	High	High	High	High	High		96.7	94	4.13	5.8		99.5	93.9		97.8	90.1	0.218	0	9.96101	3
Q14527	Helicase-like transcription factor [OS=Homo sapiens]	FALSE	1.029	0.000352609	7.62792	2.37859	3	5	3	1	1009	113.857	8.6	High	High	High	High	High	High		101.2	98.3	3.46	3.79	97.8	104.8	101	98.7	94.4	101.9	0.118	0	11.3515	3
O00303	Eukaryotic translation initiation factor 3 subunit F [OS=Homo sapiens]	FALSE	1.029	0	33.1023	22.6891	6	25	6	1	357	37.54	5.45	High	High	High	High	High	High		101.5	98.7	0.53	1.34	100.9	101.8	101.8	99.6	99.2	97.2	1.955	0	66.6741	6
Q12981	Vesicle transport protein SEC20 [OS=Homo sapiens]	FALSE	1.029	0.0025385	6.36761	8.77193	2	3	2	1	228	26.116	8.95	High	High	High	High	High	High		102.6	99.8	7.35	2.65	98.6	97.9	111.3	102	100.5	96.8	0.334	0	7.30368	2
Q8TB61	Adenosine 3'-phospho 5'-phosphosulfate transporter 1 [OS=Homo sapiens]	FALSE	1.028	0.000352609	9.6016	8.33333	3	4	3	1	432	47.484	9.16	Not Found	High	High	Not Found	High	High		97.6	94.9	0.06	1.02		97.6	97.7		95.6	94.3	0.389	0	12.0459	3
Q86UK7-1	zinc finger protein 598 [OS=Homo sapiens]	FALSE	1.028	0	15.5263	4.5354	4	10	4	1	904	98.575	8.4	High	High	High	High	High	High		100.4	97.7	8.03	3.29	102.8	91.4	107	96.1	101.4	95.6	0.186	0	27.9839	4
P46777	60S ribosomal protein L5 [OS=Homo sapiens]	FALSE	1.028	0	76.8242	43.4343	14	77	14	1	297	34.341	9.72	High	High	High	High	High	High		102.4	99.6	0.91	0.17	102.8	103.1	101.4	99.8	99.5	99.6	15.681	0	225.78	14
Q96C19	EF-hand domain-containing protein D2 [OS=Homo sapiens]	FALSE	1.028	0	31.6993	31.6667	7	19	7	1	240	26.68	5.2	High	High	High	High	High	High		102.2	99.4	2.74	2.5	99.9	105.3	101.3	100.7	96.5	100.9	1.955	0	56.9988	7
Q86XP3-1	ATP-dependent RNA helicase DDX42 [OS=Homo sapiens]	FALSE	1.028	0	26.7266	10.8742	7	12	7	1	938	102.912	7.02	High	High	High	High	High	High		101.1	98.4	16.63	13.05	87	96.6	119.7	108.8	102.3	84	0.389	0	31.5823	7
P11586	C-1-tetrahydrofolate synthase, cytoplasmic [OS=Homo sapiens]	FALSE	1.028	0	165.697	43.2086	36	94	36	1	935	101.495	7.3	High	High	High	High	High	High		102.1	99.3	2.16	1.49	103.1	103.6	99.5	98.2	98.8	101	4.623	0	290.515	36
P35579-1	Myosin-9 [OS=Homo sapiens]	FALSE	1.027	0	765.952	57.6531	119	962	109	1	1960	226.392	5.6	High	High	High	High	High	High		101.1	98.4	0.93	0.63	101.6	100	101.7	98.1	99.2	98	27.159	10	3366.34	119
Q9NYT0	pleckstrin-2 [OS=Homo sapiens]	FALSE	1.027	0	14.6257	13.881	3	6	3	1	353	39.946	9.41	High	High	High	High	High	High		99.7	97.1	0.82	3.87	100.6	99.5	99.1	94.2	95.8	101.3	0.492	0	16.9683	3
O43823	A-kinase anchor protein 8 [OS=Homo sapiens]	FALSE	1.027	0	19.3191	9.10405	5	9	5	1	692	76.061	5.15	High	High	High	High	High	High		101.6	99	4.01	3.94	97.1	102.9	104.9	103.5	96.5	96.9	0.45	0	28.3586	5
Q7Z7K0	COX assembly mitochondrial protein homolog [OS=Homo sapiens]	FALSE	1.027	0.000352609	7.05712	17.9245	2	4	2	1	106	12.481	8.63	High	High	High	High	High	High		103.1	100.4	5.34	2.36	108.2	103.8	97.2	102.3	97.7	101.1	0.931	0	11.9174	2
O00233-1	26S proteasome non-ATPase regulatory subunit 9 [OS=Homo sapiens]	FALSE	1.027	0	41.3047	39.4619	8	20	8	1	223	24.667	6.95	High	High	High	High	High	High		100.7	98.1	4.91	4.97	105.2	101.4	95.4	93.5	97.5	103.2	11.328	0	58.4003	8
O14497	AT-rich interactive domain-containing protein 1A [OS=Homo sapiens]	FALSE	1.026	0	12.3719	1.57549	3	6	3	1	2285	241.892	6.7	High	High	High	High	High	High		100.8	98.2	1.54	7.96	99.9	100	102.6	102.6	102.9	89.2	0.082	0	16.5493	3
Q96TC7	Regulator of microtubule dynamics protein 3 [OS=Homo sapiens]	FALSE	1.026	0.000352609	8.80942	7.23404	3	4	3	1	470	52.086	5.1	High	High	High	High	High	High		102.3	99.6	14.32	14.98	92.8	119.1	94.8	110.3	82.6	106	0.28	0	11.3763	3
Q8IYB3	Serine/arginine repetitive matrix protein 1 [OS=Homo sapiens]	FALSE	1.026	0	20.3076	6.74779	5	9	5	1	904	102.274	11.84	High	High	High	High	High	High		102.8	100.2	11.05	8.73	108	110.7	89.8	91.8	99.5	109.2	0.248	0	35.4549	5
O60888-2	Isoform A of Protein CutA [OS=Homo sapiens]	FALSE	1.026	0.000212179	11.149	16.1616	2	6	2	1	198	20.912	5.48	Not Found	High	High	Not Found	High	High		101.6	99	1.26	3.03		100.7	102.5		101.1	96.9	1.683	0	18.6828	2
Q16543	Hsp90 co-chaperone Cdc37 [OS=Homo sapiens]	FALSE	1.026	0	75.2121	37.8307	13	51	13	1	378	44.44	5.25	High	High	High	High	High	High		101.5	98.9	3.28	2.07	101.5	98.1	104.8	98.4	101.1	97.1	13.384	0	153.156	13
Q15417	Calponin-3 [OS=Homo sapiens]	FALSE	1.026	0	15.6332	13.3739	4	9	2	1	329	36.391	6.05	High	High	High	High	High	High		103.6	100.9	6.9	6.76	102.8	111	96.8	97.7	96.3	108.8	0.833	0	28.0852	4
O75251	NADH dehydrogenase [ubiquinone] iron-sulfur protein 7, mitochondrial [OS=Homo sapiens]	FALSE	1.026	0.00538966	4.17942	7.51174	2	4	2	1	213	23.548	9.99	High	High	High	High	High	High		102.1	99.5	2.93	0.62	100	104.2		100	99.1		0.389	0	9.87384	2
P26373-1	60S ribosomal protein L13 [OS=Homo sapiens]	FALSE	1.025	0	51.9938	40.7583	12	58	12	1	211	24.247	11.65	High	High	High	High	High	High		100.8	98.3	1.29	1.28	100.4	102.2	99.8	99.7	97.2	98	10.788	0	163.007	12
Q13217	DnaJ homolog subfamily C member 3 [OS=Homo sapiens]	FALSE	1.025	0	60.7008	37.6984	17	39	16	1	504	57.544	6.15	High	High	High	High	High	High		101.8	99.3	4.36	2.24	104.8	96.7	103.9	99.3	101.5	97	3.037	0	112.573	17
P68036-3	Isoform 3 of Ubiquitin-conjugating enzyme E2 L3 [OS=Homo sapiens]	FALSE	1.025	0	42.2633	37.7358	6	31	6	1	212	23.989	8.75	High	High	High	High	High	High		102.7	100.2	1.96	2.81	102.4	100.8	104.8	101.3	102.3	97	7.254	0	107.835	6
Q9Y5P6-2	Isoform 2 of Mannose-1-phosphate guanyltransferase beta [OS=Homo sapiens]	FALSE	1.025	0.000352609	10.3634	5.68475	2	7	2	1	387	42.594	6.29	High	High	High	High	High	High		100	97.6	2.8	1.51		102	98		96.5	98.6	0.413	0	20.956	2
P56211	cAMP-regulated phosphoprotein 19 [OS=Homo sapiens]	FALSE	1.024	0	11.7899	32.1429	3	7	2	1	112	12.315	9.09	High	High	High	High	High	High		101	98.6	4.14	5.1	103.9	98		95.1	102.2		1.683	0	19.324	3
Q13151	Heterogeneous nuclear ribonucleoprotein A0 [OS=Homo sapiens]	FALSE	1.024	0	37.8489	30.1639	8	45	7	1	305	30.822	9.29	High	High	High	High	High	High		100.6	98.3	3.21	2.05	104.3	98.4	99.1	96	99.5	99.4	3.642	0	138.102	8
P09012	U1 SMALL NUCLEAR RIBONUCLEOPROTEIN A [OS=Homo sapiens]	FALSE	1.024	0	28.7275	27.6596	7	42	5	1	282	31.259	9.83	High	High	High	High	High	High		102.2	99.9	5.65	4.96	96.3	107.8	102.6	104.7	94.8	100.1	4.623	2	144.311	7
P62829	60S ribosomal protein L23 [OS=Homo sapiens]	FALSE	1.024	0	46.9828	48.5714	6	85	6	1	140	14.856	10.51	High	High	High	High	High	High		101	98.6	1.74	1.67	102.8	100.7	99.4	97.4	98	100.5	11.589	0	335.876	6
Q03518	Antigen peptide transporter 1 [OS=Homo sapiens]	FALSE	1.024	0	24.1224	9.15842	5	11	5	1	808	87.163	8.02	High	High	High	High	High	High		100.3	98	1.12	2.35	100.3	99.2	101.5	98.4	100.1	95.6	0.438	0	28.9097	5
P40939	Trifunctional enzyme subunit alpha, mitochondrial [OS=Homo sapiens]	FALSE	1.023	0	129.611	41.5465	24	105	24	1	763	82.947	9.04	High	High	High	High	High	High		100.8	98.5	2.94	2.7	103.7	100.9	97.8	95.8	98.5	101.1	4.412	0	341.626	24
P46926	glucosamine-6-phosphate isomerase 1 [OS=Homo sapiens]	FALSE	1.023	0	18.2082	17.6471	4	9	4	1	289	32.648	6.92	High	High	High	High	High	High		101.5	99.2	0.48	0.96	101.9		101.2	99.9		98.5	0.896	0	25.8847	4
O75874	Isocitrate dehydrogenase [NADP] cytoplasmic [OS=Homo sapiens]	FALSE	1.023	0	102.635	58.4541	21	94	20	1	414	46.63	7.01	High	High	High	High	High	High		102.5	100.2	3.26	1.92	98.9	103	105.6	102.4	99.2	98.9	8.261	0	259.392	21
Q9NP72	Ras-related protein Rab-18 [OS=Homo sapiens]	FALSE	1.023	0	18.4459	33.4951	6	14	6	1	206	22.963	5.24	High	High	High	High	High	High		100.8	98.5	5.93	3.12	97.7	97	107.7	100.6	100	95	1.683	0	38.0416	6
P12956	X-ray repair cross-complementing protein 6 [OS=Homo sapiens]	FALSE	1.023	0	172.83	55.0082	31	244	31	1	609	69.799	6.64	High	High	High	High	High	High		101.3	99	0.41	0.11	101.4	100.8	101.6	99	98.9	99.1	12.335	0	811.474	31
P62277	40S ribosomal protein S13 [OS=Homo sapiens]	FALSE	1.023	0	42.9634	52.3179	9	72	9	1	151	17.212	10.54	High	High	High	High	High	High		100.4	98.2	1.73	2	99.1	99.8	102.4	98.1	100.2	96.3	17.738	0	241.671	9
P07741-1	Adenine phosphoribosyltransferase [OS=Homo sapiens]	FALSE	1.023	0	27.7771	51.1111	8	18	8	1	180	19.595	6.02	High	High	High	High	High	High		99.9	97.7	5.7	1.72	96.1	106.5	97.2	98	95.8	99.2	3.394	0	45.8332	8
Q9NQW7-3	Isoform 3 of Xaa-Pro aminopeptidase 1 [OS=Homo sapiens]	FALSE	1.022	0	26.5935	16.6667	9	27	9	1	666	74.751	5.88	High	High	High	High	High	High		100.5	98.3	1.33	1.02	101.2	98.9	101.3	98.8	98.9	97.1	0.567	0	84.0955	9
P61201-2	Isoform 2 of COP9 signalosome complex subunit 2 [OS=Homo sapiens]	FALSE	1.022	0.0025385	6.38591	4.88889	2	4	2	1	450	52.371	5.47	High	High	High	High	High	High		106.5	104.2	9.88	9.6	94.9	109.3	115.3	115.4	101.1	96.1	0.186	0	10.588	2
Q07020	60S ribosomal protein L18 [OS=Homo sapiens]	FALSE	1.022	0	45.0926	42.0213	7	58	7	1	188	21.621	11.72	High	High	High	High	High	High		99.9	97.7	2.05	0.31	101.2	101	97.6	97.8	97.4	98	15.681	0	204.275	7
Q13310-3	Isoform 3 of Polyadenylate-binding protein 4 [OS=Homo sapiens]	FALSE	1.022	0	85.3694	25.7576	15	49	8	1	660	72.345	9.35	High	High	High	High	High	High		101.7	99.6	3.54	3.14	105.9	99.7	99.6	96	101.5	101.3	1.834	0	173.539	15
Q07955-1	Serine/arginine-rich splicing factor 1 [OS=Homo sapiens]	FALSE	1.022	0	76.7293	47.9839	14	126	14	1	248	27.728	10.36	High	High	High	High	High	High		101.5	99.4	0.3	0.87	101.9	101.3	101.4	99	100.3	98.7	28.286	0	357.063	14
P48960-1	CD97 antigen [OS=Homo sapiens]	FALSE	1.022	0	21.2542	9.7006	6	10	6	1	835	91.809	6.87	High	High	High	High	High	High		99.2	97.1	1.96	3.27	98.9	101.3	97.4	98.7	93.4	99.1	0.425	0	29.8146	6
P62269	40S ribosomal protein S18 [OS=Homo sapiens]	FALSE	1.022	0	32.952	43.4211	8	48	8	1	152	17.708	10.99	High	High	High	High	High	High		101.7	99.5	8.4	5.97	108.5	104.4	92.1	94.1	98.5	105.9	5.813	0	133.937	8
Q8N684-3	Isoform 3 of Cleavage and polyadenylation specificity factor subunit 7 [OS=Homo sapiens]	FALSE	1.022	0	15.0989	12.2568	5	12	5	1	514	56.341	8.87	High	High	High	High	High	High		100.4	98.3	3.96	1.55	105	97.9	98.3	96.8	98.2	99.9	0.509	0	33.7198	5
Q16706	Alpha-mannosidase 2 [OS=Homo sapiens]	FALSE	1.021	0	17.2085	4.37063	5	10	5	1	1144	131.057	7.58	High	High	High	High	High	High		101.5	99.4	1.39	0.64	102.9	101.6	100	98.8	99.2	100.1	0.212	0	29.5333	5
P53367	Arfaptin-1 [OS=Homo sapiens]	FALSE	1.021	0	18.1196	16.3539	4	9	4	1	373	41.713	6.7	High	High	High	High	High	High		101.8	99.7	7.89	5.55	93.3	109.2	103	106.1	96.1	97	0.532	0	24.9945	4
Q9P2M7-1	cingulin [OS=Homo sapiens]	FALSE	1.021	0	96.424	24.4779	27	45	27	1	1197	136.304	5.54	High	High	High	High	High	High		100.6	98.5	4.12	4.15	104.4	101.1	96.2	95	97.6	103	1.015	0	130.361	27
Q00577	Transcriptional activator protein Pur-alpha [OS=Homo sapiens]	FALSE	1.021	0	15.4872	18.0124	3	6	3	1	322	34.889	6.44	High	High	High	High	High	High		101	98.9	2.9	2.35	104.2	100.2	98.5	96.2	100.3	100.2	0.501	0	21.295	3
P04792	Heat shock protein beta-1 [OS=Homo sapiens]	FALSE	1.021	0	104.398	88.7805	18	156	18	1	205	22.768	6.4	High	High	High	High	High	High		102.1	100	2.67	1.89	99.7	105.1	101.5	102.1	98.4	99.5	202.092	0	538.738	18
P25786-2	Isoform Long of Proteasome subunit alpha type-1 [OS=Homo sapiens]	FALSE	1.021	0	88.232	55.3903	16	62	16	1	269	30.22	6.99	High	High	High	High	High	High		102.2	100.2	5.4	3.73	108.6	98.3	99.9	95.9	102.9	101.8	15.238	0	204.071	16
Q9UN37	Vacuolar protein sorting-associated protein 4A [OS=Homo sapiens]	FALSE	1.021	0	19.6477	13.2723	6	15	3	1	437	48.867	7.8	High	High	High	High	High	High		100.3	98.3	4.14	4.43	95.8	104	101.1	103.2	96.4	95.2	0.711	2	38.1047	6
P55072	Transitional endoplasmic reticulum ATPase [OS=Homo sapiens]	FALSE	1.02	0	280.977	72.9529	46	216	46	1	806	89.266	5.26	High	High	High	High	High	High		100.3	98.3	0.72	1.11	99.5	100.9	100.5	99.4	98.3	97.2	27.73	0	740.113	46
P19224	UDP-glucuronosyltransferase 1-6 [OS=Homo sapiens]	FALSE	1.02	0	57.2328	23.1203	12	52	12	1	532	60.711	8.41	High	High	High	High	High	High		100.4	98.4	3.5	3.57	102.5	102.3	96.3	95.2	97.8	102.1	2.282	0	161.961	12
Q8WYA6	Beta-catenin-like protein 1 [OS=Homo sapiens]	FALSE	1.02	0	21.2056	11.5453	7	16	7	1	563	65.132	5.05	High	High	High	High	High	High		102.3	100.2	6.73	4.53	109.7	101.1	96	95.5	100.6	104.6	0.817	0	43.3819	7
P62280	40S ribosomal protein S11 [OS=Homo sapiens]	FALSE	1.02	0	41.9673	50	10	52	10	1	158	18.419	10.3	High	High	High	High	High	High		101.3	99.3	0.93	1.72	101.5	102.1	100.3	100.7	97.4	99.8	24.119	0	145.878	10
Q9HAV7	GrpE protein homolog 1, mitochondrial [OS=Homo sapiens]	FALSE	1.02	0	41.0578	49.3088	10	46	10	1	217	24.264	8.12	High	High	High	High	High	High		101.4	99.4	4.52	2.34	106.6	97.8	99.9	96.8	101	100.6	3.642	0	151.366	10
O95433	activator of 90 kDa heat shock protein ATPase homolog 1 [OS=Homo sapiens]	FALSE	1.02	0	23.1554	22.4852	7	14	7	1	338	38.25	5.53	High	High	High	High	High	High		99.8	97.9	14.46	9.76	101.9	113.1	84.4	94.5	90.4	108.6	0.957	0	39.8263	7
Q9Y4Z0	U6 snRNA-associated Sm-like protein LSm4 [OS=Homo sapiens]	FALSE	1.02	0.000352609	8.66303	15.8273	2	20	2	1	139	15.34	9.99	High	High	High	High	High	High		100.5	98.6	5.4	0.7	106.2	95.4	99.9	98	99.3	98.3	0.874	0	52.9762	2
Q9NRX1	RNA-binding protein pno1 [OS=Homo sapiens]	FALSE	1.02	0.000352609	8.75324	9.12698	2	3	2	1	252	27.907	9.73	High	High	High	High	High	High		102.5	100.5	5.85	5.36	106.7		98.3	96.7		104.3	0.311	0	12.4992	2
Q9Y5K6	CD2-associated protein [OS=Homo sapiens]	FALSE	1.02	0	46.1086	26.9171	16	26	16	1	639	71.407	6.4	High	High	High	High	High	High		103.1	101.1	1.08	1.91	102.1	104.3	103	99.3	101	103.1	1.31	0	67.1724	16
Q6NUQ4	Transmembrane protein 214 [OS=Homo sapiens]	FALSE	1.02	0	19.4938	12.1916	8	12	8	1	689	77.101	9.14	High	High	High	High	High	High		98.2	96.3	8.19	4.43	99.5	105.5	89.6	94.1	93.7	101.3	0.604	0	28.2329	8
P05386	60S acidic ribosomal protein P1 [OS=Homo sapiens]	FALSE	1.02	0	47.9969	71.9298	4	79	3	1	114	11.507	4.32	High	High	High	High	High	High		101.1	99.2	0.63	0.78	101.5	100.4	101.4	99	100	98.5	99	0	463.918	4
P34932	Heat shock 70 kDa protein 4 [OS=Homo sapiens]	FALSE	1.019	0	252.8	57.1429	43	187	42	1	840	94.271	5.19	High	High	High	High	High	High		100.9	99	3.14	2.71	102	97.4	103.4	97.8	102.1	97.2	10.265	1	591.913	43
P29401-2	Isoform 2 of Transketolase [OS=Homo sapiens]	FALSE	1.019	0	166.88	50.5547	29	185	29	1	631	68.77	7.52	High	High	High	High	High	High	Acetyl [N-Term]	100.3	98.4	1.64	0.75	102.1	99.9	98.9	97.6	98.5	99.1	14.459	0	634.867	29
P49959-3	Isoform 3 of Double-strand break repair protein MRE11A [OS=Homo sapiens]	FALSE	1.019	0	23.4691	11.3924	8	14	8	1	711	81.02	6.15	High	High	High	High	High	High		100.1	98.3	2.51	0.91	97.5	100.4	102.5	98.3	99.2	97.4	0.567	0	35.9768	8
Q13596	Sorting nexin-1 [OS=Homo sapiens]	FALSE	1.018	0	26.6593	14.1762	6	9	4	1	522	59.033	5.15	High	Not Found	High	High	Not Found	High		102.3	100.5	0.28	0.21	102.5		102.1	100.3		100.6	0.711	0	27.6812	6
P25685	dnaJ homolog subfamily B member 1 [OS=Homo sapiens]	FALSE	1.018	0	55.0337	39.1176	12	45	12	1	340	38.02	8.63	High	High	High	High	High	High		102.1	100.3	5.05	1.98	107	96.7	102.7	98.2	102.2	100.5	4.484	0	123.686	12
Q9HCS7	Pre-mRNA-splicing factor SYF1 [OS=Homo sapiens]	FALSE	1.018	0	16.9228	10.7602	7	8	7	1	855	99.946	6.23	High	High	High	High	High	High		100.1	98.3	4.26	0.71	103.1	97		98.8	97.8		0.327	0	7.51718	7
Q16563	Synaptophysin-like protein 1 [OS=Homo sapiens]	FALSE	1.018	0.000352609	8.64283	10.0386	2	8	2	1	259	28.547	8.43	High	High	High	High	High	High		103.8	102	2.29	0.68	106.4	103.2	101.8	101.2	102.6	102.1	0.468	0	23.7853	2
Q09666-1	Neuroblast differentiation-associated protein AHNAK [OS=Homo sapiens]	FALSE	1.018	0	769.383	55.6876	161	562	161	1	5890	628.699	6.15	High	High	High	High	High	High		101	99.2	1.03	0.83	100.1	102.1	100.7	99.8	98.3	99.4	2.233	0	1555.59	161
Q9NYL9	tropomodulin-3 [OS=Homo sapiens]	FALSE	1.018	0	62.8318	50	15	41	14	1	352	39.57	5.19	High	High	High	High	High	High		101.8	100	2.89	2.58	98.9	104.8	101.7	101.9	97.1	101	4.109	1	139.165	15
Q969U7	Proteasome assembly chaperone 2 [OS=Homo sapiens]	FALSE	1.018	0.000352609	9.75044	11.7424	3	6	3	1	264	29.377	6.98	High	High	High	High	High	High		100	98.3	8.09	6.55	108.3	99.6	92.2	91.2	100	103.7	0.501	0	13.594	3
P35250-1	Replication factor C subunit 2 [OS=Homo sapiens]	FALSE	1.017	0	16.9211	16.6667	4	8	4	1	354	39.132	6.44	High	High	High	High	High	High		100.6	98.9	6.44	5.69	105.2	96		94.9	102.9		0.445	0	27.2338	4
Q13098-7	Isoform 2 of COP9 signalosome complex subunit 1 [OS=Homo sapiens]	FALSE	1.017	0	22.0128	16.5085	6	11	6	1	527	59.013	6.32	High	High	High	High	High	High		102	100.2	4.87	2.79	96.4	106	103.4	103.4	98	99.3	0.638	0	34.8027	6
P26640	Valine--tRNA ligase [OS=Homo sapiens]	FALSE	1.017	0	176.88	32.5949	35	127	35	1	1264	140.387	7.59	High	High	High	High	High	High		101.4	99.6	1.93	1.09	102.2	102.8	99.1	99.4	98.7	100.8	3.693	0	424.491	35
P98175-1	RNA-binding protein 10 [OS=Homo sapiens]	FALSE	1.017	0	24.5818	9.78495	9	14	8	1	930	103.469	5.97	High	High	High	High	High	High		99	97.3	3.47	4.98	95.6	98.8	102.5	101.2	98.8	91.9	0.514	1	30.8171	9
Q9Y2Z0-1	Protein SGT1 homolog [OS=Homo sapiens]	FALSE	1.017	0	59.5477	42.4658	15	36	15	1	365	40.998	5.16	High	High	High	High	High	High		101.4	99.8	5.84	3.93	101.3	95.6	107.4	100.1	103.5	95.7	4.109	0	117.457	15
P54886	delta-1-pyrroline-5-carboxylate synthase [OS=Homo sapiens]	FALSE	1.016	0	71.7668	24.2767	18	52	18	1	795	87.248	7.12	High	High	High	High	High	High		101.1	99.5	3.51	3	99.3	98.9	105.2	102.1	100.2	96.2	1.754	0	119.332	18
Q12802-2	Isoform 2 of A-kinase anchor protein 13 [OS=Homo sapiens]	FALSE	1.016	0.00292778	5.67256	0.887469	2	3	2	1	2817	307.654	5.2	High	High	High	High	High	High		101.9	100.3	4.17	1.8		98.9	104.9		101.6	99	0.032	0	7.93132	2
Q15424-3	Isoform 3 of Scaffold attachment factor B1 [OS=Homo sapiens]	FALSE	1.016	0	111.359	23.337	22	74	15	1	917	102.793	5.49	High	High	High	High	High	High		100.4	98.9	0.98	1.6	101.5	100.1	99.6	97.1	99.5	100.1	2.875	7	232.552	22
Q9UKD2	mRNA turnover protein 4 homolog [OS=Homo sapiens]	FALSE	1.015	0	22.4608	27.6151	7	13	7	1	239	27.543	8.29	High	High	High	High	High	High		101.2	99.7	5.36	4.64	107.1	100.2	96.4	94.6	100.8	103.6	2.162	0	39.0905	7
Q13823	Nucleolar GTP-binding protein 2 [OS=Homo sapiens]	FALSE	1.015	0.000352609	9.76332	3.55677	3	7	3	1	731	83.603	9.25	High	High	High	High	High	High		101	99.5	2.98	1.36	97.5	103.1	102.3	100.7	98	99.7	0.184	0	22.5018	3
Q9NZM5	Glioma tumor suppressor candidate region gene 2 protein [OS=Homo sapiens]	FALSE	1.015	0.000352609	7.15965	5.02092	2	2	2	1	478	54.356	10.32	High	Not Found	High	High	Not Found	High		100.3	98.8	8.81	1.86	106.6		94.1	97.5		100.1	0.245	0	6.45421	2
P08579	U2 small nuclear ribonucleoprotein B'' [OS=Homo sapiens]	FALSE	1.015	0	27.6745	23.1111	6	23	4	1	225	25.47	9.72	High	High	High	High	High	High		100.8	99.3	4.08	1.87	103.9	96.1	102.3	99.9	100.9	97.3	5.579	0	71.1094	6
P29323	Ephrin type-B receptor 2 [OS=Homo sapiens]	FALSE	1.014	0	24.8119	7.29858	6	8	5	1	1055	117.417	6.55	High	High	High	High	High	High		101	99.6	6.69	5.67	105.3	93.2	104.5	94.8	105.8	98.1	0.334	1	23.4508	6
O14745	Na(+)/H(+) exchange regulatory cofactor NHE-RF1 [OS=Homo sapiens]	FALSE	1.014	0	38.5647	30.4469	9	32	9	1	358	38.845	5.77	High	High	High	High	High	High		100.8	99.4	2.91	2.43	99.8	104.2	98.6	99.1	97.2	102	1.555	0	104.124	9
P62495	Eukaryotic peptide chain release factor subunit 1 [OS=Homo sapiens]	FALSE	1.014	0	51.2666	22.8833	10	35	10	1	437	49	5.71	High	High	High	High	High	High		100	98.6	2.91	3.63	98.5	98.1	103.3	100.6	100.7	94.4	2.3	0	109.825	10
Q8TEX9-2	Isoform 2 of Importin-4 [OS=Homo sapiens]	FALSE	1.014	0	16.2638	6.83287	5	7	5	1	1083	118.826	4.94	High	High	High	High	High	High		100.4	99	2.89	7.18	103.8	98.4	99.1	90.8	102.4	103.7	0.224	0	18.4818	5
P35611-3	Isoform 3 of Alpha-adducin [OS=Homo sapiens]	FALSE	1.014	0	27.2398	9.63542	7	12	7	1	768	84.25	5.96	High	High	High	High	High	High		100.5	99.1	2.08	0.93	99	102.9	99.7	99.4	98.1	99.9	0.585	0	34.3995	7
P55145	Mesencephalic astrocyte-derived neurotrophic factor [OS=Homo sapiens]	FALSE	1.014	0	28.3036	35.7143	7	20	7	1	182	20.687	8.69	High	High	High	High	High	High		100.8	99.3	9.36	8.14	91	109.8	101.5	107.4	91.2	99.5	6.943	0	54.9869	7
Q8WXX5	dnaJ homolog subfamily C member 9 [OS=Homo sapiens]	FALSE	1.014	0	24.5819	24.6154	5	12	5	1	260	29.891	5.73	High	High	High	High	High	High		102.7	101.3	5.36	4.71	96.4	105.1	106.7	106.4	100.4	97	1.154	0	36.793	5
Q86YP4-3	Isoform 3 of Transcriptional repressor p66-alpha [OS=Homo sapiens]	FALSE	1.014	0	20.9724	10.8833	6	9	5	1	634	68.092	9.94	High	High	High	High	High	High		99.6	98.2	3.92	2.77	104	96.9	97.8	95.1	100.4	99	0.389	1	26.8479	6
Q7L5L3-2	Glycerophosphodiester phosphodiesterase domain-containing protein 3 [OS=Homo sapiens]	FALSE	1.014	0	22.1752	17.2956	4	21	4	1	318	36.573	7.97	High	High	High	High	High	High		97.5	96.1	4.69	2.63	99.8	100.4	92.2	98.6	93.6	96.3	1.069	0	55.7449	4
O95218-1	Zinc finger Ran-binding domain-containing protein 2 [OS=Homo sapiens]	FALSE	1.013	0	21.518	14.2424	6	6	6	1	330	37.382	10.01	High	High	High	High	High	High		99.6	98.3	4.17	6.74	98.2	96.3	104.3	91	100.1	103.8	1.069	0	16.2774	6
Q8N257	Histone H2B type 3-B [OS=Homo sapiens]	FALSE	1.013	0	62.3378	53.1746	9	217	3	1	126	13.9	10.32	High	High	High	High	High	High		99.4	98.1	4.43	2.13	104.1	95.3	98.7	95.7	99.5	99.1	27.48	1	638.692	9
Q8WYP5-2	Isoform 2 of Protein ELYS [OS=Homo sapiens]	FALSE	1.013	0	27.4599	3.91134	9	13	9	1	2301	255.841	6.58	High	High	High	High	High	High		101.9	100.6	5.08	6.31	101.2	107.4	97.1	98.6	95.5	107.7	0.187	0	32.1848	9
O75534-4	Isoform 4 of Cold shock domain-containing protein E1 [OS=Homo sapiens]	FALSE	1.013	0	52.92	20.8531	16	32	16	1	844	93.683	6.52	High	High	High	High	High	High		100.4	99.1	6.02	6.17	104.9	102.8	93.5	93.3	98.6	105.5	1.043	0	77.8501	16
Q00839	Heterogeneous nuclear ribonucleoprotein U [OS=Homo sapiens]	FALSE	1.013	0	213.611	42.7879	37	304	5	1	825	90.528	6	High	High	High	High	High	High		101.1	99.9	0.18	0.72	101.1	101	101.3	100.3	100.2	99	15.681	31	1040.55	37
P08397-1	porphobilinogen deaminase [OS=Homo sapiens]	FALSE	1.013	0	17.4317	12.7424	6	13	6	1	361	39.306	7.18	High	High	High	High	High	High		102.1	100.9	11.1	5.51	114.2	100.4	91.7	94.6	102.7	105.2	0.931	0	30.2528	6
Q15370-2	Isoform 2 of Transcription elongation factor B polypeptide 2 [OS=Homo sapiens]	FALSE	1.012	0	15.6897	17.3913	4	16	4	1	161	17.9	6.1	High	High	High	High	High	High		98.9	97.7	3.9	2.73	101.4	94.5	100.9	97	100.6	95.4	2.594	0	45.5951	4
P21397	Amine oxidase [flavin-containing] A [OS=Homo sapiens]	FALSE	1.012	0	37.3882	22.0114	10	22	10	1	527	59.644	7.85	High	High	High	High	High	High		99.5	98.3	9.85	10.51	101.4	108.3	88.9	98.9	87.7	108.3	1.207	0	61.3075	10
Q96I25	Splicing factor 45 [OS=Homo sapiens]	FALSE	1.012	0	33.3408	22.1945	8	16	8	1	401	44.934	5.97	High	High	High	High	High	High		100.9	99.6	5.2	1.45	97	98.8	106.8	100.8	100.1	98	1.512	0	49.2953	8
E9PAV3	Nascent polypeptide-associated complex subunit alpha, muscle-specific form [OS=Homo sapiens]	FALSE	1.012	0	40.7634	2.64678	4	51	3	1	2078	205.295	9.58	High	High	High	High	High	High		100	98.8	4.96	4.47	102.2	103.5	94.3	96.5	95.9	103.8	0.172	1	192.837	4
P48509	CD151 antigen [OS=Homo sapiens]	FALSE	1.012	0.000352609	9.8835	13.834	4	7	4	1	253	28.276	7.47	High	Not Found	High	High	Not Found	High		99	97.8	2.16	3.28	100.5		97.5	100.1		95.5	0.931	0	17.9184	4
P29692-2	Isoform 2 of Elongation factor 1-delta [OS=Homo sapiens]	FALSE	1.011	0	107.821	33.3849	17	117	14	1	647	71.364	6.42	High	High	High	High	High	High		100.7	99.6	2.04	1.37	102.9	98.8	100.3	98.2	99.6	100.9	3.375	3	383.502	17
Q8NC51-1	Plasminogen activator inhibitor 1 RNA-binding protein [OS=Homo sapiens]	FALSE	1.011	0	119.579	44.6078	19	112	19	1	408	44.938	8.65	High	High	High	High	High	High		101.4	100.3	2.94	2.93	103.7	102.4	98	98.3	98.9	103.7	18.573	0	360.982	19
Q8N6H7	ADP-ribosylation factor GTPase-activating protein 2 [OS=Homo sapiens]	FALSE	1.011	0.000212179	10.7885	6.90979	4	8	4	1	521	56.685	7.99	High	High	High	High	High	High		98.7	97.7	6.17	3.92	105.2	97.7	93.2	93.5	98.4	101	0.322	0	25.6514	4
O43765	Small glutamine-rich tetratricopeptide repeat-containing protein alpha [OS=Homo sapiens]	FALSE	1.011	0	24.7458	21.4058	6	18	6	1	313	34.042	4.87	High	High	High	High	High	High		102.5	101.4	0.97	2.8	103.2	103	101.3	104.6	99.1	100.4	1.894	0	45.9475	6
Q15637-5	Isoform 5 of Splicing factor 1 [OS=Homo sapiens]	FALSE	1.011	0	33.6142	14.5617	9	31	9	1	673	71.706	9.58	High	High	High	High	High	High		99.7	98.6	2.38	1.08	97.1	101.9	100	98.8	97.5	99.6	2.162	0	92.1097	9
Q10713	Mitochondrial-processing peptidase subunit alpha [OS=Homo sapiens]	FALSE	1.01	0	33.3935	13.1429	8	18	8	1	525	58.216	6.92	High	High	High	High	High	High		99.1	98	3.48	2.32	103	97.4	96.8	95.9	97.8	100.4	1.264	0	52.3567	8
O75934	Pre-mRNA-splicing factor spf27 [OS=Homo sapiens]	FALSE	1.01	0	18.4376	24.4444	5	9	5	1	225	26.115	5.66	High	High	High	High	High	High		99.9	98.9	4.84	5.79	99.6	104.9	95.2	97.8	93.8	105.1	1.683	0	25.0454	5
P53396-1	ATP-citrate synthase [OS=Homo sapiens]	FALSE	1.01	0	164.354	36.6939	35	117	35	1	1101	120.762	7.33	High	High	High	High	High	High		100.5	99.5	2.42	2.08	98.4	99.9	103.2	101.6	99.5	97.4	4.029	0	361.9	35
O00203-1	AP-3 complex subunit beta-1 [OS=Homo sapiens]	FALSE	1.01	0	35.9169	9.78062	10	21	10	1	1094	121.244	6.04	High	High	High	High	High	High		98.6	97.6	8.07	2.79	105.8	90	99.8	95	100.4	97.3	0.53	0	59.7966	10
O75396	Vesicle-trafficking protein SEC22b [OS=Homo sapiens]	FALSE	1.01	0	52.5451	34.4186	7	46	7	1	215	24.578	6.92	High	High	High	High	High	High		99.7	98.8	0.67	1.38	100.3	99.9	99	98.8	97.4	100.1	7.483	0	148.876	7
Q9BVK6	Transmembrane emp24 domain-containing protein 9 [OS=Homo sapiens]	FALSE	1.009	0	23.3166	22.1277	4	27	3	1	235	27.26	8.02	High	High	High	High	High	High		99.6	98.6	8.6	6.78	93.4	95.9	109.3	102.8	102.1	90.9	1.371	1	90.8724	4
P43487	Ran-specific GTPase-activating protein [OS=Homo sapiens]	FALSE	1.009	0	38.3135	42.7861	7	36	7	1	201	23.296	5.29	High	High	High	High	High	High		102.2	101.3	2	1.12	101.5	100.7	104.5	101.9	102	100	11.589	0	110.688	7
O75146	Huntingtin-interacting protein 1-related protein [OS=Homo sapiens]	FALSE	1.009	0	18.069	6.08614	6	10	6	1	1068	119.315	6.67	High	High	High	High	High	High		99.1	98.2	4.3	4.34	104	95.9	97.5	93.4	99.9	101.4	0.197	0	32.1253	6
Q96G03	Phosphoglucomutase-2 [OS=Homo sapiens]	FALSE	1.009	0	29.6497	15.3595	8	18	8	1	612	68.24	6.73	High	High	High	High	High	High		100.7	99.8	3.42	2	100.4	104.2	97.4	99.7	97.8	101.8	0.658	0	50.3332	8
Q9UQN3-1	Charged multivesicular body protein 2b [OS=Homo sapiens]	FALSE	1.009	0	16.9913	23.4742	6	11	5	1	213	23.891	8.76	High	High	High	High	High	High		101.3	100.4	15.19	9.52	102.2	116.2	85.5	97.9	92.2	110.9	2.162	1	25.3509	6
P30086	phosphatidylethanolamine-binding protein 1 [OS=Homo sapiens]	FALSE	1.009	0	54.4307	55.0802	8	53	8	1	187	21.044	7.53	High	High	High	High	High	High		102.3	101.4	2.07	1.76	103.7	99.8	103.3	100.6	103.4	100.1	11.115	0	188.984	8
P23588	eukaryotic translation initiation factor 4B [OS=Homo sapiens]	FALSE	1.009	0	91.6228	32.8969	20	60	20	1	611	69.11	5.73	High	High	High	High	High	High		101.6	100.7	6.74	6.87	109.1	95.7	99.8	92.8	105.7	103.5	4.436	0	171.893	20
P63010-2	Isoform 2 of AP-2 complex subunit beta [OS=Homo sapiens]	FALSE	1.009	0	55.8801	16.7192	15	45	5	1	951	105.625	5.34	High	High	High	High	High	High		99.2	98.3	9.13	5.19	100.7	107.3	89.4	98.7	93	103.2	1.291	0	120.621	15
P08708	40S ribosomal protein S17 [OS=Homo sapiens]	FALSE	1.009	0	64.1253	58.5185	7	84	7	1	135	15.54	9.85	High	High	High	High	High	High		100.1	99.2	2.2	1.43	100.1	97.9	102.3	99.1	100.7	97.9	214.443	0	313.188	7
P51991-1	Heterogeneous nuclear ribonucleoprotein A3 [OS=Homo sapiens]	FALSE	1.008	0	77.9704	33.3333	15	102	13	1	378	39.571	9.01	High	High	High	High	High	High		100.4	99.6	1.48	1.99	98.7	101.5	101	101.3	100.2	97.4	11.589	0	303.041	15
Q7Z2W4	zinc finger CCCH-type antiviral protein 1 [OS=Homo sapiens]	FALSE	1.008	0	35.3832	13.6364	8	13	8	1	902	101.367	8.4	High	High	High	High	High	High		100.4	99.6	2.19	2.49	100.7	98	102.4	96.8	101.2	101	0.328	0	39.9342	8
Q9UHR5-1	SAP30-binding protein [OS=Homo sapiens]	FALSE	1.007	0.000352609	7.30562	7.14286	2	4	2	1	308	33.85	4.84	High	Not Found	High	High	Not Found	High		103	102.2	4.28	5.37	99.8		106.1	106.1		98.4	0.311	0	9.92493	2
O95989	Diphosphoinositol polyphosphate phosphohydrolase 1 [OS=Homo sapiens]	FALSE	1.007	0.0025385	6.41503	16.8605	2	2	2	1	172	19.459	6.34	High	High	Not Found	High	High	Not Found		95.4	94.7	6.28	3.46	91.1	99.6		92.4	97		0.585	0	6.18681	2
Q92820	Gamma-glutamyl hydrolase [OS=Homo sapiens]	FALSE	1.007	0	15.4228	15.7233	5	11	5	1	318	35.941	7.11	High	High	High	High	High	High		101.8	101.1	9.24	6.36	100.4	93.2	111.9	101.2	107.5	94.7	0.833	0	34.9816	5
P30566	adenylosuccinate lyase [OS=Homo sapiens]	FALSE	1.006	0.000212179	10.7936	6.19835	3	7	3	1	484	54.854	7.11	High	High	High	High	High	High		102.3	101.7	6	3.38	108.9	96.8	101.2	97.8	104.3	102.9	0.25	0	22.5062	3
Q9H3K6-1	bola-like protein 2 [OS=Homo sapiens]	FALSE	1.006	0	17.7451	51.1628	3	15	3	1	86	10.11	6.52	High	High	High	High	High	High		102.5	101.9	6.64	4.1	110.4	98.5	98.7	97.1	104.5	104.1	2.728	0	55.8194	3
Q8WWC4	Uncharacterized protein C2orf47, mitochondrial [OS=Homo sapiens]	FALSE	1.006	0.00365253	5.3803	5.49828	2	3	2	1	291	32.524	9.17	High	Not Found	High	High	Not Found	High		98.5	97.9	9.7	8.27	91.8		105.3	103.7		92.2	0.222	0	9.15404	2
Q15070-1	Mitochondrial inner membrane protein OXA1L [OS=Homo sapiens]	FALSE	1.006	0	11.4865	11.2644	5	5	5	1	435	48.516	9.45	High	High	High	High	High	High		97.6	97	21.35	13.56	82.9		112.3	106.3		87.7	0.968	0	13.6642	5
O00151	PDZ and LIM domain protein 1 [OS=Homo sapiens]	FALSE	1.006	0	37.1392	36.1702	9	19	9	1	329	36.049	7.02	High	High	High	High	High	High		101	100.4	5.17	1.25	104.6	103.4	95	100.5	101.6	99.1	2.162	0	59.3761	9
Q13148-1	TAR DNA-binding protein 43 [OS=Homo sapiens]	FALSE	1.006	0	51.4989	33.0918	10	30	10	1	414	44.711	6.19	High	High	High	High	High	High		100	99.4	0.96	0.43	101.1	99.2	99.7	98.9	99.8	99.5	3.281	0	101.415	10
P53597	Succinyl-CoA ligase [ADP/GDP-forming] subunit alpha, mitochondrial [OS=Homo sapiens]	FALSE	1.006	0	45.2209	26.8786	8	33	8	1	346	36.227	8.79	High	High	High	High	High	High		100.7	100.1	0.84	1.53	101.1	99.7	101.3	101.9	99.2	99.2	6.356	0	118.449	8
P30153	serine/threonine-protein phosphatase 2A 65 kDa regulatory subunit A alpha isoform [OS=Homo sapiens]	FALSE	1.006	0	93.7229	36.3328	18	66	15	1	589	65.267	5.11	High	High	High	High	High	High		99.1	98.5	0.79	1.1	99.2	98.3	99.8	99.7	97.6	98.2	2.888	2	222.702	18
P05091	Aldehyde dehydrogenase, mitochondrial [OS=Homo sapiens]	FALSE	1.006	0	161.137	53.3849	22	146	20	1	517	56.346	7.05	High	High	High	High	High	High		100.9	100.3	2	1.79	100.2	103.2	99.3	100.8	98.3	101.9	15.379	2	542.237	22
P0DMM9-3	Isoform 3 of Sulfotransferase 1A3 [OS=Homo sapiens]	FALSE	1.006	0	23.1114	24.5847	6	22	6	1	301	34.757	5.83	High	High	High	High	High	High		102.8	102.3	5.09	2.89	106.3	105.4	96.8	101	100.1	105.6	0.931	0	80.4992	6
P23528	Cofilin-1 [OS=Homo sapiens]	FALSE	1.005	0	136.92	77.7108	17	327	16	1	166	18.491	8.09	High	High	High	High	High	High		101.9	101.4	2.19	0.83	103.2	103.2	99.3	101	100.8	102.3	561.341	1	1033.19	17
A0MZ66-3	Isoform 3 of Shootin-1 [OS=Homo sapiens]	FALSE	1.005	0	41.0051	21.1094	13	20	13	1	649	73.564	5.45	High	High	High	High	High	High		103	102.4	2.11	1.77	100.5	104.6	103.9	101.6	104.5	101.2	0.974	0	54.9738	13
Q12888-2	Isoform 2 of Tumor suppressor p53-binding protein 1 [OS=Homo sapiens]	FALSE	1.005	0	53.1366	8.49772	14	17	14	1	1977	213.985	4.7	High	High	High	High	High	High		99.3	98.8	1.76	1.35	97.8	101.2	99	98.4	97.7	100.3	0.389	0	46.462	14
A0AV96	RNA-binding protein 47 [OS=Homo sapiens]	FALSE	1.005	0	36.0646	18.0438	9	31	9	1	593	64.058	7.68	High	High	High	High	High	High		99.1	98.6	4.67	4.24	99	103.8	94.6	98.2	94.7	103	1.346	0	93.429	9
P61160-1	Actin-related protein 2 [OS=Homo sapiens]	FALSE	1.005	0	43.0615	22.8426	8	31	8	1	394	44.732	6.74	High	High	High	High	High	High		100.1	99.6	3.52	4.41	100.2	103.6	96.6	102.4	94.6	101.9	2.511	0	88.5162	8
P33240	cleavage stimulation factor subunit 2 [OS=Homo sapiens]	FALSE	1.005	0	29.263	19.4107	8	14	8	1	577	60.92	6.83	High	High	High	High	High	High		100.9	100.5	2.49	4.22	102.6	102.2	98.1	105.4	97.7	98.3	1.219	0	39.923	8
P07437	tubulin beta chain [OS=Homo sapiens]	FALSE	1.005	0	211.264	73.4234	23	553	5	1	444	49.639	4.89	High	High	High	High	High	High		99.7	99.2	0.62	0.69	99.7	99	100.3	99.1	99.9	98.6	109.53	18	1929.29	23
O94832	Unconventional myosin-Id [OS=Homo sapiens]	FALSE	1.005	0	15.6369	5.16899	5	9	5	1	1006	116.129	9.39	High	High	High	High	High	High		98	97.6	3.7	2.98	94.2	98.5	101.4	100.3	97.9	94.5	0.166	0	20.7486	5
Q9UIQ6-1	Leucyl-cystinyl aminopeptidase [OS=Homo sapiens]	FALSE	1.004	0	26.0018	9.7561	7	12	7	1	1025	117.274	5.73	High	High	High	High	High	High		100.2	99.8	4.24	3.96	100.1	96.1	104.6	100.3	103.4	95.6	0.327	0	35.3907	7
Q14739	Lamin-B receptor [OS=Homo sapiens]	FALSE	1.004	0	54.5471	22.439	16	64	16	1	615	70.658	9.36	High	High	High	High	High	High		99.3	98.9	0.61	1.29	99.4	99.9	98.7	98.9	97.7	100.2	3.771	0	171.646	16
Q9H2U1	ATP-dependent RNA helicase DHX36 [OS=Homo sapiens]	FALSE	1.004	0.000212179	11.1298	3.37302	3	5	3	1	1008	114.688	7.68	High	High	High	High	High	High		94.9	94.5	6.66	1.61		90.4	99.3		93.4	95.6	0.124	0	17.8967	3
P48436	transcription factor SOX-9 [OS=Homo sapiens]	FALSE	1.004	0.000352609	7.19659	5.30452	3	6	3	1	509	56.102	6.81	High	High	High	High	High	High		99	98.6	7.56	5.95	107.4	96.6	93.1	92	100.6	103.3	0.389	0	16.2155	3
Q08722	Leukocyte surface antigen CD47 [OS=Homo sapiens]	FALSE	1.003	0.000352609	10.5322	8.97833	3	7	3	1	323	35.191	7.21	High	High	High	High	High	High		98.9	98.5	1.09	2.82	100	97.8	98.8	95.3	100.5	99.8	0.585	0	23.4041	3
P30050-1	60S ribosomal protein L12 [OS=Homo sapiens]	FALSE	1.003	0	72.4183	67.8788	10	94	10	1	165	17.808	9.42	High	High	High	High	High	High		98	97.7	0.59	0.77	97.5	98	98.6	98.2	96.8	98.1	42.288	0	329.767	10
Q9HC36	rRNA methyltransferase 3, mitochondrial [OS=Homo sapiens]	FALSE	1.003	0	24.5619	13.0952	7	11	7	1	420	46.99	8.73	High	High	High	High	High	High		99.1	98.8	6.23	8.14	92	102.7	102.6	107.8	92.2	96.5	0.905	0	31.1341	7
P78316	Nucleolar protein 14 [OS=Homo sapiens]	FALSE	1.003	0	16.5331	7.35123	6	12	6	1	857	97.607	7.58	High	High	High	High	High	High		100.2	99.9	2.11	2.26	97.9	101.9	100.9	102.5	98.1	99.2	0.342	0	33.8324	6
P11476-1	Ras-related protein Rab-1A [OS=Homo sapiens]	FALSE	1.003	0	55.9522	52.1951	11	64	4	1	205	22.663	6.21	High	High	High	High	High	High		99.3	99	1.91	1.45	97.1	100.1	100.6	100.7	98.3	98	5.813	7	209.603	11
Q8N4A0	polypeptide N-acetylgalactosaminyltransferase 4 [OS=Homo sapiens]	FALSE	1.003	0	13.7989	6.7474	4	6	3	1	578	66.624	7.61	High	High	High	High	High	High		100.2	99.9	9.59	8.8	107.7	89.4	103.5	92.3	109.6	97.9	0.311	0	18.1569	4
P82970	High mobility group nucleosome-binding domain-containing protein 5 [OS=Homo sapiens]	FALSE	1.002	0	19.7653	19.5035	5	9	5	1	282	31.506	4.55	High	High	High	High	High	High		102	101.8	0.65	1.86	101.9	101.4	102.7	100.3	101.2	103.9	0.896	0	20.3777	5
P54577	Tyrosine--tRNA ligase, cytoplasmic [OS=Homo sapiens]	FALSE	1.002	0	79.1806	42.0455	21	60	21	1	528	59.106	7.05	High	High	High	High	High	High		101.3	101.1	1.7	1.25	103.1	99.7	101.1	99.6	101.8	101.8	2.899	0	155.895	21
Q9P2R7	Succinyl-CoA ligase [ADP-forming] subunit beta, mitochondrial [OS=Homo sapiens]	FALSE	1.002	0	60.3221	28.5097	13	50	13	1	463	50.285	7.42	High	High	High	High	High	High		99.4	99.2	9.84	8.66	93.7	93.9	110.7	102.2	105.9	89.5	2.857	0	144.197	13
P55263-1	Adenosine kinase [OS=Homo sapiens]	FALSE	1.002	0.000352609	7.42889	8.83978	3	5	3	1	362	40.52	6.7	High	High	High	High	High	High		100.2	100	12.16	11.16	113.6	97.3	89.8	87.9	102.2	109.9	0.334	0	16.262	3
O60884	DnaJ homolog subfamily A member 2 [OS=Homo sapiens]	FALSE	1.001	0	48.552	32.2816	12	37	12	1	412	45.717	6.48	High	High	High	High	High	High		100.9	100.7	2.98	3.33	100.9	103.9	97.9	100.5	97.5	104.2	3.217	0	127.777	12
Q96T37-1	Putative RNA-binding protein 15 [OS=Homo sapiens]	FALSE	1.001	0	20.9085	7.3695	5	8	5	1	977	107.124	10.08	High	High	High	High	High	High		98.3	98.2	9.26	9.09	88.4	106.2	100.3	108	90.5	96.1	0.237	0	24.9065	5
Q71RC2-4	Isoform 4 of La-related protein 4 [OS=Homo sapiens]	FALSE	1.001	0.00292778	5.69505	2.60274	2	3	2	1	730	81.193	6.61	Not Found	High	High	Not Found	High	High		100.3	100.2	9.34	12.33		93.6	106.9		108.9	91.5	0.136	0	8.09758	2
O60313-2	Isoform 2 of Dynamin-like 120 kDa protein, mitochondrial [OS=Homo sapiens]	FALSE	1.001	0	43.4983	11.9358	10	24	10	1	997	115.812	7.87	High	High	High	High	High	High		99.8	99.8	4.44	2.62	102.8	94.7	102	97.6	102.7	98.9	0.492	0	80.6761	10
Q10567-3	Isoform C of AP-1 complex subunit beta-1 [OS=Homo sapiens]	FALSE	1.001	0	73.119	21.7252	18	49	8	1	939	103.498	5.16	High	High	High	High	High	High		99.2	99.1	2.46	1.89	97	98.7	101.8	100.7	99.5	97.1	1.754	8	136.959	18
O00566	U3 small nucleolar ribonucleoprotein protein Mpp10 [OS=Homo sapiens]	FALSE	1.001	0	13.9312	9.39794	5	9	5	1	681	78.816	4.86	High	High	High	High	High	High		99.8	99.8	2.67	4.66	98.1	102.9	98.5	104.9	95.8	98.6	0.354	0	24.0751	5
Q9NYP7-2	Isoform 2 of Elongation of very long chain fatty acids protein 5 [OS=Homo sapiens]	FALSE	1.001	0.00392098	4.68332	5.21472	2	3	2	1	326	38.377	9.54	Not Found	High	High	Not Found	High	High		97.4	97.4	0.69	2.07		97.9	97		95.9	98.8	0.425	0	6.88647	2
Q07666	KH domain-containing, RNA-binding, signal transduction-associated protein 1 [OS=Homo sapiens]	FALSE	1	0	39.3214	22.1219	7	48	7	1	443	48.197	8.66	High	High	High	High	High	High		101.3	101.3	2.11	1.64	101.5	103.4	99.1	101.2	99.7	103	1.873	0	171.275	7
P14868	Aspartate--tRNA ligase, cytoplasmic [OS=Homo sapiens]	FALSE	1	0	80.2231	46.7066	20	50	20	1	501	57.1	6.55	High	High	High	High	High	High		100.9	100.9	3.29	2.82	103.8	97.3	101.7	99.3	104.2	99.3	2.548	0	159.17	20
P55884-2	Isoform 2 of Eukaryotic translation initiation factor 3 subunit B [OS=Homo sapiens]	FALSE	1	0	95.0364	24.6277	19	64	19	1	873	98.967	5.08	High	High	High	High	High	High		100.2	100.2	0.23	1.78	100.2	100.4	100	100.4	98.4	101.9	2.162	0	206.83	19
P41227-1	N-alpha-acetyltransferase 10 [OS=Homo sapiens]	FALSE	0.999	0	30.6376	26.383	6	18	6	1	235	26.442	5.64	High	High	High	High	High	High		98.8	98.9	10.73	7.77	93.7	111	91.8	100.5	90.5	105.6	2.162	0	60.2145	6
Q8WXA9-2	Isoform 2 of Splicing regulatory glutamine/lysine-rich protein 1 [OS=Homo sapiens]	FALSE	0.999	0.000352609	7.19754	4.16667	2	4	2	1	624	71.606	10.2	High	High	High	High	High	High		100.1	100.1	3.41	2.88	104	98.6	97.6	96.8	102.3	101.2	0.274	0	12.6219	2
Q2TB90-1	Putative hexokinase HKDC1 [OS=Homo sapiens]	FALSE	0.999	0.000352609	9.82704	2.94438	3	3	3	1	917	102.478	7.12	High	High	High	High	High	High		100.1	100.2	15.66	11.08	89	111.2		108	92.3		0.129	0	8.66682	3
P17612	cAMP-dependent protein kinase catalytic subunit alpha [OS=Homo sapiens]	FALSE	0.999	0.000352609	7.13462	6.83761	2	4	2	1	351	40.564	8.79	High	High	High	High	High	High		100.5	100.6	18.8	13.58	89.6	89.7	122.4	110.8	106	85.1	0.245	0	10.9584	2
P52434-4	Isoform 4 of DNA-directed RNA polymerases I, II, and III subunit RPABC3 [OS=Homo sapiens]	FALSE	0.999	0.000212179	11.3461	13.7143	2	4	2	1	175	19.755	4.67	High	High	High	High	High	High		101.3	101.4	0.26	11.18	101.2	101.5		93.4	109.4		0.874	0	11.1853	2
Q6UXN9	WD repeat-containing protein 82 [OS=Homo sapiens]	FALSE	0.999	0.00292778	6.06421	6.38978	2	2	2	1	313	35.056	7.69	Not Found	High	High	Not Found	High	High		102.9	103	6.76	2.55		107.8	98		104.8	101.1	0.122	0	5.31819	2
Q9Y6H1	Coiled-coil-helix-coiled-coil-helix domain-containing protein 2 [OS=Homo sapiens]	FALSE	0.999	0.000352609	10.1571	15.2318	2	4	2	1	151	15.503	9.22	High	Not Found	High	High	Not Found	High		101.4	101.5	4.76	4.72	98		104.8	104.9		98.1	2.981	0	11.0594	2
Q9Y3B2	Exosome complex component csl4 [OS=Homo sapiens]	FALSE	0.998	0.000212179	11.4547	22.5641	3	5	3	1	195	21.438	8.24	High	High	High	High	High	High		101.5	101.7	6.04	8.77	108.5	97.3	98.7	91.6	108.6	104.8	0.874	0	13.3737	3
O75083	WD repeat-containing protein 1 [OS=Homo sapiens]	FALSE	0.998	0	80.5506	38.4488	18	63	18	1	606	66.152	6.65	High	High	High	High	High	High		100.7	100.9	3.56	1.21	100	97.5	104.6	101.7	101.4	99.5	2.665	0	216.782	18
P82933	28S ribosomal protein S9, mitochondrial [OS=Homo sapiens]	FALSE	0.998	0	12.3573	11.6162	4	6	4	1	396	45.806	9.51	High	High	Not Found	High	High	Not Found		101.1	101.3	17.09	12.9	88.9	113.3		110.6	92.1		0.374	0	11.525	4
Q9Y5M8	signal recognition particle receptor subunit beta [OS=Homo sapiens]	FALSE	0.997	0	65.5772	45.0185	10	42	10	1	271	29.684	9.04	High	High	High	High	High	High		99.4	99.6	1.24	0.19	98	100.2	100	99.9	99.6	99.5	6.848	0	142.155	10
P18615	Negative elongation factor E [OS=Homo sapiens]	FALSE	0.997	0	29.1293	24.2105	6	13	6	1	380	43.214	9.33	High	High	High	High	High	High		100.6	100.9	1.07	1.2	100.7	99.5	101.6	101.1	99.6	101.9	1.239	0	38.5401	6
P12268	inosine-5'-monophosphate dehydrogenase 2 [OS=Homo sapiens]	FALSE	0.997	0	124.012	44.358	19	78	17	1	514	55.77	6.9	High	High	High	High	High	High		99.6	99.9	2.11	0.25	97.3	101.5	100	100.2	99.7	99.8	10.86	2	279.516	19
Q9BYD3	39S ribosomal protein L4, mitochondrial [OS=Homo sapiens]	FALSE	0.997	0.000212179	10.8178	11.8971	3	6	3	1	311	34.897	9.72	High	High	High	High	High	High		95.9	96.2	4.18	7.39	98.8	93.1		101.3	91.2		0.468	0	19.8446	3
Q9H9B4	Sideroflexin-1 [OS=Homo sapiens]	FALSE	0.997	0	36.4754	24.5342	7	26	7	1	322	35.596	9.07	High	High	High	High	High	High		99	99.4	4.68	3.19	101.4	102.1	93.7	99.4	96.2	102.6	2.162	0	73.1474	7
Q14137	Ribosome biogenesis protein BOP1 [OS=Homo sapiens]	FALSE	0.997	0	29.8628	17.5603	10	15	10	1	746	83.577	6.19	High	High	High	High	High	High		100.8	101.2	11.39	10.37	105.3	109.4	87.8	99.9	91.4	112.2	0.802	0	32.6554	10
Q14151	scaffold attachment factor B2 [OS=Homo sapiens]	FALSE	0.996	0	73.514	16.6842	15	51	8	1	953	107.408	6.16	High	High	High	High	High	High		100.8	101.1	5.15	4.25	95	102.2	105.1	105.5	101	96.9	1.409	0	167.233	15
P50395-1	Rab GDP dissociation inhibitor beta [OS=Homo sapiens]	FALSE	0.996	0	116.982	56.6292	20	104	16	1	445	50.631	6.47	High	High	High	High	High	High		99.4	99.8	3.58	1.87	101.5	101.5	95.3	98.8	98.7	102	9.826	4	316.322	20
O15511-2	Isoform 2 of Actin-related protein 2/3 complex subunit 5 [OS=Homo sapiens]	FALSE	0.996	0	36.4262	61.6883	9	21	8	1	154	16.62	6.02	High	High	High	High	High	High		101.5	101.9	6.83	6.42	97.6	97.3	109.5	106.4	104.8	94.4	5.813	1	65.4475	9
P68371	Tubulin beta-4B chain [OS=Homo sapiens]	FALSE	0.996	0	197.272	67.191	22	460	4	1	445	49.799	4.89	High	High	High	High	High	High		99.1	99.5	1.15	0.93	99.1	98	100.3	99.2	100.6	98.8	89.474	0	1628.4	22
P84103	Serine/arginine-rich splicing factor 3 [OS=Homo sapiens]	FALSE	0.996	0	25.1338	40.2439	7	58	6	1	164	19.318	11.65	High	High	High	High	High	High		100.9	101.3	3.67	2.61	101.5	104.3	96.9	100.7	99.1	104.3	6.943	0	147.37	7
P48739-3	Isoform 3 of Phosphatidylinositol transfer protein beta isoform [OS=Homo sapiens]	FALSE	0.996	0	30.4241	31.5018	9	21	6	1	273	31.68	6.65	High	High	High	High	High	High		100.9	101.3	4.16	2.21	105.7	99.3	97.7	99	101.6	103.5	1.61	2	59.7058	9
P51610-1	Host cell factor 1 [OS=Homo sapiens]	FALSE	0.995	0	50.582	9.04177	15	26	15	1	2035	208.602	7.46	High	High	High	High	High	High		100.2	100.7	2.27	1.52	100	98.1	102.6	99.7	102.5	99.9	0.605	0	82.8104	15
P02545	Prelamin-A/C [OS=Homo sapiens]	FALSE	0.995	0	332.438	66.7169	48	444	46	1	664	74.095	7.02	High	High	High	High	High	High		99.1	99.5	1.02	0.5	99.6	97.9	99.8	99.6	100	99	65.408	2	1507.24	48
P27635	60S ribosomal protein L10 [OS=Homo sapiens]	FALSE	0.995	0	42.598	48.1308	9	88	9	1	214	24.588	10.08	High	High	High	High	High	High		100.7	101.2	2.43	2.36	103.3	98.4	100.4	99.1	103.8	100.7	9	0	285.914	9
Q01780	exosome component 10 [OS=Homo sapiens]	FALSE	0.995	0	17.9024	7.79661	7	9	7	1	885	100.768	8.46	High	High	High	High	High	High		98.2	98.7	3.2	7.37	96.7	96.1	101.8	103.7	101.9	90.3	0.292	0	19.5155	7
O75821	Eukaryotic translation initiation factor 3 subunit G [OS=Homo sapiens]	FALSE	0.995	0	42.8789	31.25	9	30	9	1	320	35.589	6.13	High	High	High	High	High	High		100.1	100.6	4.86	2	96.9	97.8	105.7	99.7	102.9	99.2	3.467	0	91.7501	9
P29144	Tripeptidyl-peptidase 2 [OS=Homo sapiens]	FALSE	0.995	0	68.1552	15.6926	18	38	18	1	1249	138.263	6.32	High	High	High	High	High	High		99.3	99.8	5.88	3.67	105.5	98.4	93.9	95.5	101.6	102.2	1.002	0	97.5504	18
P47756-2	Isoform 2 of F-actin-capping protein subunit beta [OS=Homo sapiens]	FALSE	0.995	0	53.6208	44.1176	12	53	12	1	272	30.609	6	High	High	High	High	High	High		99.5	100	4.82	3.9	96.8	96.6	105	102.3	102.2	95.5	6.848	0	142.774	12
P11216	Glycogen phosphorylase, brain form [OS=Homo sapiens]	FALSE	0.995	0	196.543	52.3132	36	172	30	1	843	96.635	6.86	High	High	High	High	High	High		99.9	100.4	1.61	0.88	98.1	100.4	101.2	101.3	99.5	100.5	7.508	6	558.168	36
Q15714-1	TSC22 domain family protein 1 [OS=Homo sapiens]	FALSE	0.995	0	16.234	2.60951	3	9	3	1	1073	109.61	5.64	High	High	High	High	High	High		100.2	100.7	1.93	1.57	102	98.2	100.4	99.1	102.3	100.8	1.054	0	23.0248	3
P11387	DNA topoisomerase 1 [OS=Homo sapiens]	FALSE	0.995	0	125.858	32.9412	28	97	28	1	765	90.669	9.31	High	High	High	High	High	High		99.6	100.1	5.05	2.66	103.3	93.9	101.6	97.4	102.7	100.3	6.827	0	264.911	28
Q6P4E1-4	Isoform 4 of Protein CASC4 [OS=Homo sapiens]	FALSE	0.995	0	18.9831	13.5321	6	13	6	1	436	49.468	5.29	High	High	High	High	High	High		99.3	99.8	2.2	1.56	101.2	99.7	96.9	98.5	99.4	101.6	0.778	0	28.5068	6
P62906	60S ribosomal protein L10A [OS=Homo sapiens]	FALSE	0.995	0	65.77	46.5438	11	98	11	1	217	24.816	9.94	High	High	High	High	High	High		98.3	98.9	0.95	1.08	97.3	99.1	98.6	99	97.8	99.9	14.849	0	311.482	11
Q8IWZ3-6	Isoform 6 of Ankyrin repeat and KH domain-containing protein 1 [OS=Homo sapiens]	FALSE	0.994	0.000352609	8.64451	1.18456	3	4	3	1	2617	277.004	5.86	Not Found	High	High	Not Found	High	High		97.4	98	6.53	5.8		92.9	101.9		102	93.9	0.062	0	11.0525	3
Q07866-9	Isoform I of Kinesin light chain 1 [OS=Homo sapiens]	FALSE	0.994	0	19.2927	9.85915	6	7	4	1	639	72.353	7.49	High	High	High	High	High	High		99.4	100	9.74	6.5	101.4	88.9	108	97.8	107.3	94.8	0.401	1	19.4027	6
Q12769	nuclear pore complex protein Nup160 [OS=Homo sapiens]	FALSE	0.994	0.00239521	6.75883	2.0195	3	3	3	1	1436	162.017	5.5	Not Found	High	High	Not Found	High	High		100.8	101.4	7.52	4.19		106.2	95.5		98.4	104.4	0.104	0	7.59455	3
Q9H845	Acyl-CoA dehydrogenase family member 9, mitochondrial [OS=Homo sapiens]	FALSE	0.994	0	46.8237	18.1965	11	24	11	1	621	68.717	7.96	High	High	High	High	High	High		100.7	101.3	6.2	2.99	100	94.9	107.3	99.9	104.8	99.3	1.322	0	63.0363	11
Q5BKZ1	DBIRD complex subunit ZNF326 [OS=Homo sapiens]	FALSE	0.994	0	19.8836	14.433	7	9	7	1	582	65.613	5.15	High	High	High	High	High	High		100.8	101.4	9.76	4.71	102.6	109.7	90.2	98	99.4	106.9	0.607	0	22.5207	7
O00499-2	Isoform IIB of Myc box-dependent-interacting protein 1 [OS=Homo sapiens]	FALSE	0.994	0	19.4035	11.7761	5	11	5	1	518	56.464	5.12	High	High	High	High	High	High		99.9	100.5	1.82	3.24	101.8	98.1	99.8	97.9	104.1	99.4	0.532	0	38.9056	5
P17096-2	Isoform HMG-Y of High mobility group protein HMG-I/HMG-Y [OS=Homo sapiens]	FALSE	0.994	0	24.0637	42.7083	5	44	2	1	96	10.673	10.32	High	High	High	High	High	High		102.3	102.9	2.04	2.06	103.4	99.9	103.6	101.2	105.3	102.2	38.811	3	129.869	5
P14923	Junction plakoglobin [OS=Homo sapiens]	FALSE	0.994	0	166.924	49.396	29	108	24	1	745	81.693	6.14	High	High	High	High	High	High		99.3	99.9	3.58	1.72	95.9	103	99	101.6	98.2	99.9	7.547	5	355.031	29
P01034	Cystatin-C [OS=Homo sapiens]	FALSE	0.994	0.000352609	7.36085	18.4932	2	3	2	1	146	15.789	8.75	Not Found	High	High	Not Found	High	High		97.4	98	5.87	4.47		101.4	93.3		94.9	101.1	0.585	0	5.67041	2
P53041	Serine/threonine-protein phosphatase 5 [OS=Homo sapiens]	FALSE	0.993	0	20.6351	11.8236	5	11	5	1	499	56.842	6.28	High	High	High	High	High	High		101.3	102	10.52	6.36	110.7	103.4	89.8	95.2	102.7	108.1	0.562	0	30.3777	5
P61586	Transforming protein RhoA [OS=Homo sapiens]	FALSE	0.993	0	44.9979	38.8601	8	42	8	1	193	21.754	6.1	High	High	High	High	High	High		99	99.6	3.69	2.34	96.7	103.2	97	100.9	97	101.1	7.377	0	120.528	8
Q08J23	tRNA (Cytosine(34)-C(5))-methyltransferase [OS=Homo sapiens]	FALSE	0.993	0	97.6817	34.5502	22	53	22	1	767	86.416	6.77	High	High	High	High	High	High		98.8	99.5	3.64	2.41	94.7	100.4	101.3	102.1	99	97.4	2.652	0	149.286	22
Q15435	Protein phosphatase 1 regulatory subunit 7 [OS=Homo sapiens]	FALSE	0.993	0	48.9127	36.3889	11	24	11	1	360	41.539	4.91	High	High	High	High	High	High		99	99.8	8.45	7.65	107	99.9	90.3	92.3	99.4	107.6	3.642	0	73.9559	11
Q96A26	Protein FAM162A [OS=Homo sapiens]	FALSE	0.993	0	13.9645	27.9221	4	11	4	1	154	17.331	9.77	High	High	High	High	High	High		101.8	102.6	2.22	3.76	100.8	100.3	104.4	98.7	102.7	106.4	2.162	0	32.2237	4
Q9NSD9	Phenylalanine--tRNA ligase beta subunit [OS=Homo sapiens]	FALSE	0.993	0	53.7201	27.8438	14	39	14	1	589	66.074	6.84	High	High	High	High	High	High		99.1	99.9	0.33	1.46	99.4	99.2	98.8	98.4	99.8	101.3	1.3	0	116.124	14
Q92616	translational activator GCN1 [OS=Homo sapiens]	FALSE	0.992	0	167.044	21.4901	48	84	48	1	2671	292.572	7.47	High	High	High	High	High	High		99.6	100.4	1.77	0.93	97.7	100.1	101.1	100.2	101.4	99.6	0.941	0	241.95	48
Q5T280	putative methyltransferase C9orf114 [OS=Homo sapiens]	FALSE	0.992	0.000352609	8.70342	7.97872	3	4	3	1	376	41.982	7.43	High	High	Not Found	High	High	Not Found		97.2	97.9	10.81	4.81	104.6	89.8		94.6	101.3		0.413	0	9.31625	3
Q96A35	39S ribosomal protein L24, mitochondrial [OS=Homo sapiens]	FALSE	0.992	0.000352609	7.08733	14.3519	3	6	3	1	216	24.899	9.29	High	High	High	High	High	High		99.8	100.6	7.02	6	100.1	106.7	92.7	103	93.7	105	0.54	0	12.8081	3
Q93009	Ubiquitin carboxyl-terminal hydrolase 7 [OS=Homo sapiens]	FALSE	0.992	0	60.0525	17.9673	17	35	17	1	1102	128.22	5.55	High	High	High	High	High	High		100.3	101.1	1.38	0.94	99.7	99.3	101.9	101.2	102	100.1	0.968	0	99.6092	17
Q02241-1	Kinesin-like protein KIF23 [OS=Homo sapiens]	FALSE	0.992	0	33.664	12.2917	10	16	10	1	960	109.99	8.51	High	High	High	High	High	High		98.7	99.4	6.08	5.81	93.1	105	97.9	105.4	93.8	99.1	0.487	0	36.0197	10
Q9UBV8	Peflin [OS=Homo sapiens]	FALSE	0.992	0.000352609	7.45407	7.39437	2	4	2	1	284	30.361	6.54	High	High	High	High	High	High		97.4	98.1	2.55	2.9	99	98.5	94.5	101.4	96.2	96.8	0.585	0	11.5344	2
P10809	60 kDa heat shock protein, mitochondrial [OS=Homo sapiens]	FALSE	0.992	0	401.394	81.3264	43	798	43	1	573	61.016	5.87	High	High	High	High	High	High		99.4	100.2	0.59	0.69	98.7	99.8	99.6	100.9	99.5	100.2	201.095	0	2738.43	43
Q8IXM3	39S ribosomal protein L41, mitochondrial [OS=Homo sapiens]	FALSE	0.992	0.000352609	7.67904	15.3285	2	4	2	1	137	15.373	9.57	High	High	High	High	High	High		98.9	99.7	4.92	3.9	93.8	103.6	99.3	104	98.6	96.5	0.931	0	12.803	2
P06733-1	alpha-enolase [OS=Homo sapiens]	FALSE	0.992	0	242.86	76.7281	27	554	8	1	434	47.139	7.39	High	High	High	High	High	High		98.5	99.3	0.16	0.59	98.3	98.5	98.6	99.9	98.9	99	66.234	16	1952.89	27
Q96BQ1	Protein FAM3D [OS=Homo sapiens]	FALSE	0.992	0	36.9527	35.2679	6	23	6	1	224	24.947	9.33	High	High	High	High	High	High		99.3	100.1	3.23	3.05	97.9	102.9	96.9	100.8	96.7	102.7	3.217	0	72.4267	6
O00567	Nucleolar protein 56 [OS=Homo sapiens]	FALSE	0.992	0	81.8152	29.798	15	59	15	1	594	66.009	9.19	High	High	High	High	High	High		98.9	99.7	1.88	1.27	100.3	96.8	99.6	98.3	100.7	100.2	3.084	0	182.162	15
P12955	xaa-Pro dipeptidase [OS=Homo sapiens]	FALSE	0.992	0	12.2642	7.30223	3	6	3	1	493	54.513	6	High	High	High	High	High	High		97.4	98.2	5.97	1.39	101.7	90.8	99.8	99.3	98.8	96.7	0.304	0	18.1792	3
O14975	very long-chain acyl-CoA synthetase [OS=Homo sapiens]	FALSE	0.991	0	20.8052	7.74194	5	8	5	1	620	70.267	8.51	High	High	High	High	High	High		98.6	99.4	4.35	1.7	95.6	101.6		100.6	98.2		0.438	0	17.4657	5
O75369-8	Isoform 8 of Filamin-B [OS=Homo sapiens]	FALSE	0.991	0	664.817	57.5389	118	564	108	1	2633	281.459	5.71	High	High	High	High	High	High		99	99.8	0.67	0.51	99.5	99.2	98.2	99.3	99.9	100.4	10.237	10	1932.52	118
P13797	Plastin-3 [OS=Homo sapiens]	FALSE	0.991	0	48.8079	18.5714	11	29	6	1	630	70.766	5.6	High	High	High	High	High	High		101.1	102	8.16	7.54	110.5	95.5	97.2	93.4	108.2	104.3	1.04	0	84.7606	11
P35269	General transcription factor iif subunit 1 [OS=Homo sapiens]	FALSE	0.991	0	52.844	23.5977	10	25	10	1	517	58.205	7.49	High	High	High	High	High	High		101	101.9	1.37	1.37	99.5	102.2	101.3	100.3	102.9	102.5	1.894	0	79.676	10
P63098	Calcineurin subunit B type 1 [OS=Homo sapiens]	FALSE	0.991	0.000352609	10.1215	12.9412	2	6	2	1	170	19.288	4.81	High	High	High	High	High	High		101.1	102	10.58	5.27	113.4	94.4	95.5	95.8	104.7	105.5	0.995	0	17.1121	2
Q14CX7-1	N-alpha-acetyltransferase 25, NatB auxiliary subunit [OS=Homo sapiens]	FALSE	0.991	0.000352609	8.00824	2.98354	3	5	3	1	972	112.221	6.64	High	High	High	High	High	High		100.1	100.9	10.14	7.84	89.2	109.2	101.8	110.1	96.4	96.3	0.126	0	6.29834	3
P47813	Eukaryotic translation initiation factor 1A, X-chromosomal [OS=Homo sapiens]	FALSE	0.991	0	31.2176	33.3333	7	24	7	1	144	16.45	5.24	High	High	High	High	High	High		99.3	100.2	6.68	9.61	96.5	94.6	106.9	105.3	106.3	89.1	11.589	0	59.119	7
P40925-3	Isoform 3 of Malate dehydrogenase, cytoplasmic [OS=Homo sapiens]	FALSE	0.991	0	43.7214	30.1136	10	50	10	1	352	38.603	7.71	High	High	High	High	High	High		99	99.9	1.65	0.91	100.8	97.5	98.8	99.2	100.9	99.6	2.311	0	152.878	10
P54136-1	arginine--tRNA ligase, cytoplasmic [OS=Homo sapiens]	FALSE	0.991	0	118.236	44.0909	24	90	24	1	660	75.331	6.68	High	High	High	High	High	High		99.4	100.3	2.71	1.8	101.8	99.8	96.5	99	99.5	102.3	4.549	0	286.075	24
Q9NX58	Cell growth-regulating nucleolar protein [OS=Homo sapiens]	FALSE	0.991	0	45.7926	35.0923	12	21	12	1	379	43.588	9.54	High	High	High	High	High	High		100.9	101.9	5.48	3.99	95.7	100.3	106.7	106.3	101.1	98.3	3.16	0	72.4288	12
Q96CT7	Coiled-coil domain-containing protein 124 [OS=Homo sapiens]	FALSE	0.99	0.000352609	10.6775	17.0404	4	8	4	1	223	25.82	9.54	High	High	High	High	High	High		101	102	3.57	4.89	101.5	97.2	104.3	98.2	107.6	100.1	0.848	0	19.1286	4
Q9HC38-2	Isoform 2 of Glyoxalase domain-containing protein 4 [OS=Homo sapiens]	FALSE	0.99	0	41.4074	39.9329	10	25	10	1	298	33.212	5.6	High	High	High	High	High	High		99.8	100.8	1.04	0.67	99.6	100.9	98.8	100.4	100.3	101.5	3.16	0	69.4234	10
P55060-1	Exportin-2 [OS=Homo sapiens]	FALSE	0.99	0	146.453	31.6169	29	106	29	1	971	110.346	5.77	High	High	High	High	High	High		99.6	100.6	2.24	1.9	101.5	97.2	100.2	100.8	102.4	98.6	3.703	0	323.803	29
Q9Y285	Phenylalanine--tRNA ligase alpha subunit [OS=Homo sapiens]	FALSE	0.99	0	45.957	23.4252	10	24	10	1	508	57.528	7.8	High	High	High	High	High	High		100.3	101.4	0.96	0.73	100.5	99.3	101.2	101	102.2	100.8	1.807	0	68.3738	10
Q9P2J5	Leucine--tRNA ligase, cytoplasmic [OS=Homo sapiens]	FALSE	0.989	0	95.0855	24.5748	24	52	24	1	1176	134.379	7.3	High	High	High	High	High	High		99.6	100.7	0.76	0.05	100.5	99	99.4	100.7	100.8	100.6	1.548	0	160.765	24
Q86U38	Nucleolar protein 9 [OS=Homo sapiens]	FALSE	0.989	0	15.3947	8.01887	4	6	4	1	636	69.394	7.28	High	High	High	High	High	High		97.9	99	4.22	3.94	101.7	98.6	93.5	95.1	99	102.9	0.259	0	19.692	4
Q13547	histone deacetylase 1 [OS=Homo sapiens]	FALSE	0.989	0	43.781	28.0083	12	35	9	1	482	55.068	5.48	High	High	High	High	High	High		98.9	100	3.61	2.38	101.7	100	94.9	98.8	98.3	102.7	2.039	3	90.6369	12
Q8N1F7-1	Nuclear pore complex protein Nup93 [OS=Homo sapiens]	FALSE	0.989	0	71.7023	24.7863	19	39	19	1	819	93.43	5.72	High	High	High	High	High	High		98.6	99.7	3.13	2.06	100.4	95	100.3	98.5	102	98.5	1.27	0	111.696	19
P09110-1	3-ketoacyl-CoA thiolase, peroxisomal [OS=Homo sapiens]	FALSE	0.989	0	38.0224	27.8302	7	14	7	1	424	44.264	8.44	High	High	High	High	High	High		99.5	100.6	4.82	4.48	94	101.3	103	105.7	98.7	97.3	1.239	0	59.3087	7
Q14573	Inositol 1,4,5-trisphosphate receptor type 3 [OS=Homo sapiens]	FALSE	0.989	0	68.1865	8.31149	18	45	16	1	2671	303.912	6.48	High	High	High	High	High	High		99.4	100.6	3.29	1.65	103.1	96.9	98.3	98.7	101.3	101.7	0.349	2	109.88	18
P18206	Vinculin [OS=Homo sapiens]	FALSE	0.988	0	208.129	39.3298	41	111	41	1	1134	123.722	5.66	High	High	High	High	High	High		99.4	100.6	2.95	1.67	96	101.4	100.7	102.4	99.2	100	3.516	0	364.138	41
P46782	40S ribosomal protein S5 [OS=Homo sapiens]	FALSE	0.988	0	56.1369	46.0784	11	56	11	1	204	22.862	9.72	High	High	High	High	High	High		99.4	100.6	1.72	1.96	101.2	99.2	97.8	98.4	102.2	101.1	38.811	0	180.956	11
Q13561-2	Isoform 2 of Dynactin subunit 2 [OS=Homo sapiens]	FALSE	0.988	0	42.6713	28.8177	8	18	8	1	406	44.792	5.17	High	High	High	High	High	High		99.5	100.7	4.91	3.35	101.2	103.3	94	100.1	97.7	104.3	1.424	0	64.4091	8
Q6IA17-1	Single Ig IL-1-related receptor [OS=Homo sapiens]	FALSE	0.987	0.000352609	7.33025	7.07317	2	3	2	1	410	45.65	6.46	Not Found	High	High	Not Found	High	High		102.2	103.5	0.91	0.16		102.9	101.6		103.4	103.7	0.222	0	7.47631	2
O60264	SWI/SNF-related matrix-associated actin-dependent regulator of chromatin subfamily A member 5 [OS=Homo sapiens]	FALSE	0.987	0	98.4488	23.289	26	62	26	1	1052	121.828	8.09	High	High	High	High	High	High		98.8	100.1	2.47	1.46	96.8	98.2	101.5	101.5	100.3	98.6	1.762	0	170.71	26
Q7KZF4	staphylococcal nuclease domain-containing protein 1 [OS=Homo sapiens]	FALSE	0.986	0	131.313	36.5934	27	85	27	1	910	101.934	7.17	High	High	High	High	High	High		98.8	100.2	1.27	1.32	99.5	99.6	97.4	99.1	99.8	101.7	2.831	0	273.854	27
P33991	DNA replication licensing factor MCM4 [OS=Homo sapiens]	FALSE	0.986	0	66.19	20.6257	16	37	16	1	863	96.498	6.74	High	High	High	High	High	High		99.6	100.9	2.69	3.36	102.2	96.8	99.7	98.3	104.8	99.8	1.254	0	115.538	16
Q9UBQ5	Eukaryotic translation initiation factor 3 subunit K [OS=Homo sapiens]	FALSE	0.986	0	12.7928	17.8899	3	10	3	1	218	25.043	4.93	High	High	High	High	High	High		99.1	100.5	6.32	3.16	92.1	104.1	101.2	104.1	98.4	98.9	0.778	0	34.1017	3
Q9Y5L4	mitochondrial import inner membrane translocase subunit TIM13 [OS=Homo sapiens]	FALSE	0.986	0	17.1586	42.1053	3	8	3	1	95	10.493	8.18	High	High	High	High	High	High		98.6	99.9	1.32	3.43	97.9	100	97.7	101.2	96	102.5	3.642	0	29.3745	3
P68104	Elongation factor 1-alpha 1 [OS=Homo sapiens]	FALSE	0.986	0	208.153	60.8225	23	676	13	1	462	50.109	9.01	High	High	High	High	High	High		99.1	100.5	1.27	1.24	98.2	98.7	100.6	101.6	100.9	99.1	82.176	10	2891.08	23
Q12905	Interleukin enhancer-binding factor 2 [OS=Homo sapiens]	FALSE	0.986	0	91.7407	49.4872	14	81	14	1	390	43.035	5.26	High	High	High	High	High	High		99.1	100.4	1.56	0.55	97.9	98.5	100.8	100.9	100.6	99.8	10.159	0	260.448	14
O75153	Clustered mitochondria protein homolog [OS=Homo sapiens]	FALSE	0.986	0	71.7806	20.3972	21	41	21	1	1309	146.577	6.13	High	High	High	High	High	High		99.1	100.5	1.31	0.63	97.6	99.7	99.9	101.2	100.5	99.9	0.859	0	117.726	21
Q13428-4	Isoform 4 of Treacle protein [OS=Homo sapiens]	FALSE	0.986	0	138.673	21.9816	33	74	33	1	1524	155.836	8.95	High	High	High	High	High	High		100	101.4	3.48	2.75	97.9	98	104	101.1	104.3	98.8	1.652	0	237.988	33
Q9Y2H0	Disks large-associated protein 4 [OS=Homo sapiens]	FALSE	0.986	0	11.5841	4.13306	4	6	4	1	992	107.945	7.08	High	High	High	High	High	High		99.5	100.9	19.92	17.17	122.3	87.8	88.3	80.9	111.3	110.5	0.186	0	15.639	4
P22061-2	Isoform 2 of Protein-L-isoaspartate(D-aspartate) O-methyltransferase [OS=Homo sapiens]	FALSE	0.985	0	20.3082	33.3333	6	13	6	1	228	24.664	6.52	High	High	High	High	High	High		97.1	98.5	2.31	2.71	95.4	96.2	99.6	101.6	97.1	96.8	2.455	0	30.2668	6
Q02818	Nucleobindin-1 [OS=Homo sapiens]	FALSE	0.985	0	78.0391	50.1085	17	37	17	1	461	53.846	5.25	High	High	High	High	High	High		98.4	99.9	2.74	2.7	100.2	95.3	99.7	97.6	102.9	99.2	3.642	0	125.173	17
P43243	Matrin-3 [OS=Homo sapiens]	FALSE	0.985	0	127.706	37.1901	28	130	28	1	847	94.565	6.25	High	High	High	High	High	High		98.4	99.9	0.35	1.16	98.8	98.1	98.4	98.6	100.6	100.6	4.179	0	409.926	28
Q9Y6N5	Sulfide:quinone oxidoreductase, mitochondrial [OS=Homo sapiens]	FALSE	0.985	0	130.827	50.4444	24	94	24	1	450	49.929	9.11	High	High	High	High	High	High		98.5	100	3.6	2.57	94.6	99.2	101.6	102.4	100.2	97.3	8.345	0	325.706	24
Q9H0D6-1	5'-3' exoribonuclease 2 [OS=Homo sapiens]	FALSE	0.985	0	30.2393	8.73684	7	19	7	1	950	108.513	7.47	High	High	High	High	High	High		100.5	102	3.86	3.17	102	96.1	103.3	100.4	105.7	99.8	0.438	0	49.6752	7
O75367-1	Core histone macro-H2A.1 [OS=Homo sapiens]	FALSE	0.985	0	111.383	59.1398	19	127	17	1	372	39.592	9.79	High	High	High	High	High	High		99.7	101.2	1.52	0.9	98	100.8	100.3	102	100.2	101.4	32.598	2	474.103	19
P07910-2	Isoform C1 of Heterogeneous nuclear ribonucleoproteins C1/C2 [OS=Homo sapiens]	FALSE	0.985	0	128.776	47.7816	18	223	18	1	293	32.318	5.08	High	High	High	High	High	High		99.2	100.7	1.52	1.65	99.8	100.3	97.5	100	99.5	102.6	29.079	0	716.276	18
P78527	DNA-dependent protein kinase catalytic subunit [OS=Homo sapiens]	FALSE	0.984	0	463.311	29.2151	107	286	107	1	4128	468.788	7.12	High	High	High	High	High	High		99	100.5	3.94	2.35	101	101.4	94.5	99.3	99.1	103.3	2.22	0	879.512	107
P05783	Keratin, type I cytoskeletal 18 [OS=Homo sapiens]	FALSE	0.984	0	274.227	74.8837	36	659	34	1	430	48.029	5.45	High	High	High	High	High	High		97.7	99.3	0.32	0.07	97.8	97.9	97.4	99.3	99.4	99.2	170.133	0	2311.69	36
Q96B26	Exosome complex component RRP43 [OS=Homo sapiens]	FALSE	0.984	0	16.5187	18.8406	4	8	4	1	276	30.02	5.3	High	High	High	High	High	High		97.8	99.4	3.53	0.45	100.2	93.8	99.3	98.9	99.7	99.6	0.719	0	23.5396	4
Q9H3K2	Growth hormone-inducible transmembrane protein [OS=Homo sapiens]	FALSE	0.984	0.000352609	9.18188	6.08696	2	5	2	1	345	37.181	9.94	High	High	High	High	High	High		99.6	101.3	3.05	2.27	96.5	99.8	102.5	102.8	102.3	98.6	0.501	0	14.3862	2
P63104-1	14-3-3 protein zeta/delta [OS=Homo sapiens]	FALSE	0.984	0	160.336	74.2857	20	291	14	1	245	27.728	4.79	High	High	High	High	High	High		100.2	101.9	2.16	1.31	102.4	100.1	98.1	100.6	101.7	103.3	142.845	6	1011.95	20
Q9BQG0-2	Isoform 2 of Myb-binding protein 1A [OS=Homo sapiens]	FALSE	0.983	0	113.302	22.973	25	63	25	1	1332	149.274	9.28	High	High	High	High	High	High		99	100.7	5.42	4.12	93.7	98.7	104.5	104.8	100.6	96.5	1.441	0	191.057	25
P18124	60S ribosomal protein L7 [OS=Homo sapiens]	FALSE	0.983	0	101.389	49.5968	15	109	15	1	248	29.207	10.65	High	High	High	High	High	High		98.5	100.2	0.24	0.32	98.8	98.4	98.4	100.4	100.5	99.9	41.17	0	340.15	15
Q99733-2	Isoform 2 of Nucleosome assembly protein 1-like 4 [OS=Homo sapiens]	FALSE	0.983	0	34.4263	21.7617	7	21	6	1	386	44.051	4.7	High	High	High	High	High	High		100.2	101.9	3.71	3.86	101.8	95.9	102.8	97.5	105.1	103.1	1.994	0	51.509	7
Q04637-9	Isoform 9 of Eukaryotic translation initiation factor 4 gamma 1 [OS=Homo sapiens]	FALSE	0.983	0	214.452	29.6389	46	147	46	1	1606	176.128	5.34	High	High	High	High	High	High		98.5	100.3	1.55	1.01	96.8	99.5	99.4	101.3	99.3	100.3	5.197	0	436.023	46
O15270	Serine palmitoyltransferase 2 [OS=Homo sapiens]	FALSE	0.983	0	40.7895	17.2598	8	21	8	1	562	62.884	7.78	High	High	High	High	High	High		96.2	97.9	2.16	2.26	97	97.8	93.9	96	97.5	100.3	0.896	0	64.8634	8
P51114-1	Fragile X mental retardation syndrome-related protein 1 [OS=Homo sapiens]	FALSE	0.983	0	28.8538	15.1369	7	14	6	1	621	69.678	6.15	High	High	High	High	High	High		98.8	100.5	6.77	3.28	101.9	91.1	103.3	98.2	104.3	99	0.512	1	47.8094	7
Q8NEF9	serum response factor-binding protein 1 [OS=Homo sapiens]	FALSE	0.983	0	14.167	10.0233	4	8	4	1	429	48.604	9.58	High	High	High	High	High	High		99.2	101	2.82	1.89	102.4	98.2	97.1	98.8	102.4	101.8	0.389	0	24.7939	4
O75436-1	Vacuolar protein sorting-associated protein 26A [OS=Homo sapiens]	FALSE	0.982	0	25.7809	25.0765	6	18	5	1	327	38.146	6.57	High	High	High	High	High	High		100.7	102.5	21.65	10.04	85	125.6	91.6	110.5	90.9	106.2	1.31	0	54.283	6
Q13242	serine/arginine-rich splicing factor 9 [OS=Homo sapiens]	FALSE	0.982	0	36.0475	42.9864	9	26	9	1	221	25.526	8.65	High	High	High	High	High	High		98	99.8	1.55	0.46	97.6	99.7	96.8	100.2	99.3	99.9	3.87	0	68.191	9
Q9NR30-1	Nucleolar RNA helicase 2 [OS=Homo sapiens]	FALSE	0.982	0	180.961	41.3793	27	138	25	1	783	87.29	9.28	High	High	High	High	High	High		98.3	100	1.35	1.33	97.2	99.7	97.9	101.3	98.6	100.2	9	2	467.12	27
Q92896-2	Isoform 2 of Golgi apparatus protein 1 [OS=Homo sapiens]	FALSE	0.982	0	143.409	33.9983	34	88	34	1	1203	137.132	6.9	High	High	High	High	High	High		98.2	100	1.88	0.23	99.8	98.7	96.2	100.1	99.7	100.2	2.531	0	255.947	34
O43278	Kunitz-type protease inhibitor 1 [OS=Homo sapiens]	FALSE	0.982	0	37.9272	18.9036	9	23	9	1	529	58.36	6.29	High	High	High	High	High	High		98.6	100.4	3.49	1.56	99.1	101.8	94.9	98.9	100.3	102	1.471	0	69.6175	9
O43837-1	isocitrate dehydrogenase [NAD] subunit beta, mitochondrial [OS=Homo sapiens]	FALSE	0.982	0	30.5324	28.8312	9	15	9	1	385	42.157	8.46	High	High	High	High	High	High		98.1	99.9	8.14	7.65	100.7	89.2	104.5	95.8	108.7	95.2	1.721	0	45.2117	9
P26639-1	Threonine--tRNA ligase, cytoplasmic [OS=Homo sapiens]	FALSE	0.982	0	116.999	38.4509	24	78	24	1	723	83.382	6.67	High	High	High	High	High	High		99.5	101.3	3.04	1.39	100.9	101.5	96	100.6	100.4	102.9	3.642	0	240.457	24
P48730-1	Casein kinase I isoform delta [OS=Homo sapiens]	FALSE	0.982	0.000352609	7.13941	6.0241	2	5	2	1	415	47.3	9.74	High	High	High	High	High	High		99.3	101.2	9.59	9.83	88.6	106.7	102.7	112.3	93.2	98	0.233	0	13.0076	2
P62241	40S ribosomal protein S8 [OS=Homo sapiens]	FALSE	0.982	0	71.4825	58.1731	11	115	11	1	208	24.19	10.32	High	High	High	High	High	High		99.2	101.1	1.94	0.72	101.4	98.2	98	100.3	101.1	101.8	78.433	0	357.777	11
P04843	Dolichyl-diphosphooligosaccharide--protein glycosyltransferase subunit 1 [OS=Homo sapiens]	FALSE	0.982	0	151.014	54.3657	31	154	31	1	607	68.527	6.38	High	High	High	High	High	High		97.8	99.7	2.37	1.36	95.2	99.7	98.6	101.2	98.9	98.9	11.519	0	482.409	31
P50213-1	Isocitrate dehydrogenase [NAD] subunit alpha, mitochondrial [OS=Homo sapiens]	FALSE	0.981	0	33.5448	22.9508	9	23	9	1	366	39.566	6.92	High	High	High	High	High	High		99.1	101	7.41	5.26	91.3	100.2	105.9	106.7	100.2	96.1	2.34	0	73.3895	9
P06576	ATP synthase subunit beta, mitochondrial [OS=Homo sapiens]	FALSE	0.981	0	190.901	61.6257	21	253	21	1	529	56.525	5.4	High	High	High	High	High	High		99	100.9	0.26	0.8	99.3	98.9	98.9	100	101	101.6	15.819	0	885.653	21
Q8TD30-1	Alanine aminotransferase 2 [OS=Homo sapiens]	FALSE	0.981	0	15.784	10.325	5	7	5	1	523	57.866	7.71	High	High	High	High	High	High		99.7	101.6	17.83	17.02	112.2		87.1	89.4		113.8	0.433	0	20.0086	5
Q9HA77	probable cysteine--tRNA ligase, mitochondrial [OS=Homo sapiens]	FALSE	0.981	0	12.2896	7.44681	3	4	3	1	564	62.185	8.34	High	High	Not Found	High	High	Not Found		98	99.9	2.65	1.03	96.2	99.9		100.7	99.2		0.28	0	11.6818	3
P62316	Small nuclear ribonucleoprotein Sm D2 [OS=Homo sapiens]	FALSE	0.981	0	43.6428	61.8644	8	48	8	1	118	13.518	9.91	High	High	High	High	High	High		98.9	100.8	0.54	1.99	98.6	98.6	99.5	102.1	101.8	98.5	20.544	0	169.717	8
P13010	X-ray repair cross-complementing protein 5 [OS=Homo sapiens]	FALSE	0.981	0	155.847	40.847	24	145	24	1	732	82.652	5.81	High	High	High	High	High	High		99	100.9	3.65	2.44	96.2	103.1	97.7	103.6	98.7	100.4	5.989	0	502.997	24
Q8WU90	Zinc finger CCCH domain-containing protein 15 [OS=Homo sapiens]	FALSE	0.981	0	33.4053	21.831	8	20	8	1	426	48.573	5.31	High	High	High	High	High	High		99.1	101.1	2.86	3.83	95.9	100.2	101.2	105.5	99.6	98.1	0.848	0	63.3911	8
Q53H96	Pyrroline-5-carboxylate reductase 3 [OS=Homo sapiens]	FALSE	0.98	0.000352609	10.3984	17.1533	3	4	3	1	274	28.645	7.72	High	High	High	High	High	High		97.2	99.1	3.56	4.89	93.7	100.7	97.2	93.9	100	103.5	0.638	0	11.2791	3
P28838	cytosol aminopeptidase [OS=Homo sapiens]	FALSE	0.98	0	97.9027	37.5723	14	51	14	1	519	56.131	7.93	High	High	High	High	High	High		97.4	99.4	1.29	0.59	98.8	96.4	97	99.1	100	99	2.831	0	175.418	14
Q6Y7W6-1	PERQ amino acid-rich with GYF domain-containing protein 2 [OS=Homo sapiens]	FALSE	0.98	0	30.6172	7.62125	9	15	9	1	1299	149.978	5.54	High	High	High	High	High	High		99.6	101.6	0.98	2.09	100.6	99.3	98.7	100.2	100.5	104	0.397	0	41.9622	9
Q13405	39S ribosomal protein L49, mitochondrial [OS=Homo sapiens]	FALSE	0.98	0.000212179	11.1388	15.6627	2	6	2	1	166	19.186	9.45	High	High	High	High	High	High		101	103.1	4.96	4.06	100.1	106.4	96.6	104.1	98.5	106.7	0.585	0	16.275	2
P25705-1	ATP synthase subunit alpha, mitochondrial [OS=Homo sapiens]	FALSE	0.98	0	130.079	55.6962	26	198	26	1	553	59.714	9.13	High	High	High	High	High	High		98.8	100.8	0.95	1.05	99.8	98.6	98	100.1	100.3	102.1	7.83	0	657.478	26
Q9Y399	28S ribosomal protein S2, mitochondrial [OS=Homo sapiens]	FALSE	0.98	0.000352609	7.96123	8.78378	3	5	3	1	296	33.228	9.26	High	High	High	High	High	High		98.3	100.4	26.23	17.31	80.1		116.6	112.7		88.1	0.35	0	12.0279	3
O00483	Cytochrome c oxidase subunit NDUFA4 [OS=Homo sapiens]	FALSE	0.98	0	13.8052	55.5556	5	15	5	1	81	9.364	9.38	High	High	High	High	High	High		100.8	102.9	8.09	6.91	109.4	93.2	99.7	94.7	107.2	106.9	5.813	0	37.6742	5
Q9BZZ5-4	Apoptosis inhibitor 5 [OS=Homo sapiens]	FALSE	0.979	0	49.5468	18.1298	9	19	9	1	524	58.968	7.34	High	High	High	High	High	High		97.8	99.8	10.73	8.58	86.3	100	106.9	109.6	96.1	93.7	1.202	0	59.1396	9
Q99471-1	prefoldin subunit 5 [OS=Homo sapiens]	FALSE	0.979	0	31.7889	41.5584	5	23	5	1	154	17.317	6.33	High	High	High	High	High	High		99.8	101.9	3.89	3.15	96	103.7	99.7	105.6	100.3	99.8	5.31	0	75.5366	5
Q9H5V8-1	CUB domain-containing protein 1 [OS=Homo sapiens]	FALSE	0.979	0.0025385	6.41704	2.99043	2	5	2	1	836	92.872	7.96	High	High	High	High	High	High		96.1	98.2	1.54	3.92		97.2	95.1		95.5	100.9	0.105	0	10.0491	2
Q8TAE8	Growth arrest and DNA damage-inducible proteins-interacting protein 1 [OS=Homo sapiens]	FALSE	0.979	0	20.0888	36.4865	6	13	6	1	222	25.368	10.02	High	High	High	High	High	High		98.1	100.2	10.85	4.93	90.3	110.2	93.7	101.2	94.8	104.5	1.683	0	33.2567	6
O15438-4	Isoform 4 of Canalicular multispecific organic anion transporter 2 [OS=Homo sapiens]	FALSE	0.979	0.00370428	5.19125	1.45754	2	4	2	1	1578	174.795	7.64	High	High	High	High	High	High		99.1	101.2	10.19	2.05	110.7	94.6	92	98.9	102	102.8	0.059	0	7.28466	2
Q9Y295	developmentally-regulated GTP-binding protein 1 [OS=Homo sapiens]	FALSE	0.979	0	37.175	32.1526	9	21	9	1	367	40.517	8.9	High	High	High	High	High	High		98.1	100.2	3.43	3.73	95.1	97.5	101.8	102.2	102.6	95.9	1.424	0	67.3382	9
Q99848	Probable rRNA-processing protein EBP2 [OS=Homo sapiens]	FALSE	0.979	0	46.1958	30.3922	9	37	9	1	306	34.83	10.1	High	High	High	High	High	High		99.2	101.3	2.56	3.01	98.5	97.1	102	102.2	103.8	98	3.642	0	125.797	9
Q14331	Protein FRG1 [OS=Homo sapiens]	FALSE	0.979	0.000352609	10.0407	10.4651	3	5	3	1	258	29.154	9.01	High	High	High	High	High	High		98.7	100.9	7.4	7.95	97.8	92	106.5	102.5	108	92.2	0.638	0	15.8709	3
Q92733	proline-rich protein PRCC [OS=Homo sapiens]	FALSE	0.979	0	11.7763	9.16497	3	6	3	1	491	52.386	5.1	High	High	High	High	High	High		99.9	102	1.86	2.2	99.6	98.1	101.8	103.7	103	99.5	0.438	0	20.5169	3
Q16836-2	Isoform 2 of Hydroxyacyl-coenzyme A dehydrogenase, mitochondrial [OS=Homo sapiens]	FALSE	0.979	0	32.9725	25.3846	10	37	10	1	390	42.113	9.26	High	High	High	High	High	High		97.6	99.7	2.8	2.81	99.8	94.5	98.4	96.5	101.5	101.2	2.162	0	95.7015	10
Q96M27-2	Isoform 2 of Protein PRRC1 [OS=Homo sapiens]	FALSE	0.978	0	12.1898	5.17241	2	10	2	1	464	48.495	5.39	High	High	High	High	High	High		98.5	100.7	6.12	7	93.3	105.1	97	106	92.7	103.3	0.638	0	33.5752	2
P50991	T-complex protein 1 subunit delta [OS=Homo sapiens]	FALSE	0.978	0	131.447	48.2375	22	96	21	1	539	57.888	7.83	High	High	High	High	High	High		99	101.2	3.78	3.14	94.9	99.8	102.3	104.1	101.8	97.8	5.952	0	339.844	22
Q15365	Poly(RC)-binding protein 1 [OS=Homo sapiens]	FALSE	0.978	0	97.6124	58.9888	14	104	10	1	356	37.474	7.09	High	High	High	High	High	High		98.9	101.1	2.45	2.78	97.3	101.7	97.6	102.3	97.9	103.1	10.159	0	356.922	14
Q2NL82	Pre-rRNA-processing protein TSR1 homolog [OS=Homo sapiens]	FALSE	0.978	0	29.813	11.9403	8	19	8	1	804	91.752	7.42	High	High	High	High	High	High		99	101.2	5.59	2.92	94.6	105.2	97.2	103.4	97.9	102.4	0.833	0	51.2017	8
Q9BW19	Kinesin-like protein KIFC1 [OS=Homo sapiens]	FALSE	0.978	0	24.0333	15.156	8	12	8	1	673	73.702	8.98	High	High	High	High	High	High		97.8	100	6.34	3.57	94.5	105	94	101.8	95.9	102.4	0.506	0	37.8021	8
Q16531	DNA damage-binding protein 1 [OS=Homo sapiens]	FALSE	0.978	0	92.6501	25.9649	25	50	25	1	1140	126.887	5.26	High	High	High	High	High	High		97.7	99.9	6.35	4.64	104.8	94.3	93.9	94.6	102.4	102.7	1.668	0	144.546	25
P30041	Peroxiredoxin-6 [OS=Homo sapiens]	FALSE	0.978	0	63.0665	49.5536	11	52	11	1	224	25.019	6.38	High	High	High	High	High	High		100.2	102.5	11.45	7.51	94.6	113.4	92.6	106.8	93.6	107.1	9	0	157.245	11
P30520	adenylosuccinate synthetase isozyme 2 [OS=Homo sapiens]	FALSE	0.978	0	47.406	28.7281	10	47	10	1	456	50.066	6.55	High	High	High	High	High	High		98.6	100.8	1.88	0.34	100.7	97.9	97.1	100.7	101.2	100.5	1.913	0	139.487	10
Q9H444	Charged multivesicular body protein 4b [OS=Homo sapiens]	FALSE	0.978	0	50.0407	45.9821	10	39	10	1	224	24.935	4.82	High	High	High	High	High	High		100.6	102.9	3.83	3.22	100.9	96.6	104.3	102.2	106.5	100	6.197	0	129.126	10
P30838	Aldehyde dehydrogenase, dimeric NADP-preferring [OS=Homo sapiens]	FALSE	0.977	0	69.8816	35.7616	12	45	11	1	453	50.363	6.54	High	High	High	High	High	High		98	100.2	1.4	1.09	96.4	98.3	99.1	101.5	99.5	99.7	3.642	0	124.883	12
Q08379	Golgin subfamily A member 2 [OS=Homo sapiens]	FALSE	0.977	0	18.2349	4.89022	5	8	5	1	1002	113.017	5.02	High	High	High	High	High	High		97.4	99.6	3.19	3.37	97.3	94.2	100.5	101	102.1	95.8	0.208	0	22.4797	5
Q9Y508-1	E3 ubiquitin-protein ligase RNF114 [OS=Homo sapiens]	FALSE	0.977	0.000352609	8.47173	10.0877	2	3	2	1	228	25.677	7.25	Not Found	High	High	Not Found	High	High		97.2	99.4	4.19	2.5		100	94.3		97.7	101.2	0.54	0	5.74444	2
Q14165	Malectin [OS=Homo sapiens]	FALSE	0.977	0	64.7501	39.3836	12	45	12	1	292	32.214	5.41	High	High	High	High	High	High		98.3	100.6	3.69	3.37	97.6	95.1	102.2	101.7	103.2	96.8	6.079	0	143.374	12
Q99873	protein arginine N-methyltransferase 1 [OS=Homo sapiens]	FALSE	0.977	0	39.1702	24.9307	9	29	9	1	361	41.489	5.43	High	High	High	High	High	High		98.8	101.1	1.95	0.63	96.8	99.1	100.6	101.7	101.2	100.4	2.34	0	89.9035	9
Q9H0A0	N-acetyltransferase 10 [OS=Homo sapiens]	FALSE	0.977	0	80.9041	22.3415	20	43	20	1	1025	115.657	8.27	High	High	High	High	High	High		98.1	100.4	4.07	1.36	93.5	100.4	100.5	101.9	99.3	100.1	1.294	0	139.209	20
P52815	39S ribosomal protein L12, mitochondrial [OS=Homo sapiens]	FALSE	0.977	0	39.6691	39.899	6	34	6	1	198	21.335	8.87	High	High	High	High	High	High		100.3	102.6	3.58	2.38	97	99.7	104.1	104.9	102.9	100	5.579	0	118.607	6
P49588	Alanine--tRNA ligase, cytoplasmic [OS=Homo sapiens]	FALSE	0.977	0	144.906	32.2314	29	93	29	1	968	106.743	5.53	High	High	High	High	High	High		98.3	100.6	1.16	0.96	97	99.3	98.5	101.7	99.8	100.3	3.703	0	288.446	29
P62333	26S protease regulatory subunit 10B [OS=Homo sapiens]	FALSE	0.977	0	60.701	41.6452	13	36	13	1	389	44.145	7.49	High	High	High	High	High	High		98.1	100.4	2.35	1.12	100.2	98.5	95.6	100	99.5	101.7	2.914	0	116.048	13
Q9Y6B6	GTP-binding protein SAR1b [OS=Homo sapiens]	FALSE	0.977	0	25.9335	35.3535	6	23	3	1	198	22.396	6.11	High	High	High	High	High	High		97.8	100.2	4.19	2.09	93.1	99.6	100.7	102.6	98.7	99.2	2.831	0	69.8218	6
Q13085-4	Isoform 4 of Acetyl-CoA carboxylase 1 [OS=Homo sapiens]	FALSE	0.977	0.000352609	7.60003	1.80445	3	3	3	1	2383	269.827	6.52	High	High	Not Found	High	High	Not Found		95.6	97.9	21.11	30.91	109.9	81.4		76.5	119.3		0.049	0	3.49404	3
P22087	rRNA 2'-O-methyltransferase fibrillarin [OS=Homo sapiens]	FALSE	0.976	0	49.7145	38.9408	11	30	11	1	321	33.763	10.18	High	High	High	High	High	High		97.8	100.2	7.25	3.44	98.3	90.5	104.7	99.3	104	97.3	3.489	0	83.2981	11
P51608-2	Isoform B of Methyl-CpG-binding protein 2 [OS=Homo sapiens]	FALSE	0.976	0.0026729	6.16085	4.01606	2	2	2	1	498	53.291	9.88	High	Not Found	High	High	Not Found	High		97.9	100.2	5.3	9.63	101.5		94.2	93.4		107	0.186	0	5.37765	2
P05455	Lupus La protein [OS=Homo sapiens]	FALSE	0.976	0	116.156	53.4314	26	77	26	1	408	46.808	7.12	High	High	High	High	High	High		99.3	101.7	1.92	0.81	100.8	97.1	99.9	100.9	102.5	101.6	13.874	0	228.111	26
Q5VTL8	Pre-mRNA-splicing factor 38B [OS=Homo sapiens]	FALSE	0.976	0.000352609	7.19332	3.84615	2	4	2	1	546	64.429	10.54	High	High	High	High	High	High		95.4	97.7	10.99	10.25	102.9	99.9	83.4	94.1	90.1	109.1	0.222	0	9.6869	2
P17655-1	Calpain-2 catalytic subunit [OS=Homo sapiens]	FALSE	0.976	0	21.5583	10.2857	6	8	6	1	700	79.945	4.98	High	High	High	High	High	High		100	102.4	8.81	4.45	94.7	110.2	95.1	103.1	97.6	106.6	0.438	0	21.2667	6
Q9UMX0-1	Ubiquilin-1 [OS=Homo sapiens]	FALSE	0.976	0	31.3641	14.601	5	17	4	1	589	62.479	5.11	High	High	High	High	High	High		100.2	102.7	10.21	5.46	111.8	92.4	96.3	96.2	106.6	105.1	1.738	1	58.2701	5
Q9Y676	28S ribosomal protein S18b, mitochondrial [OS=Homo sapiens]	FALSE	0.976	0.000352609	9.0396	14.3411	3	6	3	1	258	29.377	9.38	High	High	High	High	High	High		99.2	101.6	4.42	3.1	97.1	104.2	96.2	104.1	98.1	102.6	0.585	0	18.8643	3
P04004	Vitronectin [OS=Homo sapiens]	FALSE	0.976	0.000212179	11.0615	4.81172	2	15	2	1	478	54.271	5.8	High	High	High	High	High	High		98.4	100.8	17.36	10.98	80	113.7	101.5	111.5	89.4	101.6	0.35	0	29.5975	2
P33992	DNA replication licensing factor mcm5 [OS=Homo sapiens]	FALSE	0.976	0	71.2011	26.0218	18	40	18	1	734	82.233	8.37	High	High	High	High	High	High		99.4	101.8	1.41	1.69	98.7	98.4	101	103.1	99.9	102.5	1.738	0	116.684	18
Q9Y512	sorting and assembly machinery component 50 homolog [OS=Homo sapiens]	FALSE	0.976	0.00239521	6.63094	7.24947	3	4	3	1	469	51.943	6.9	High	High	High	High	High	High		99	101.4	5.9	8.37	94.8		103.1	107.4		95.4	0.241	0	8.61784	3
Q13162	Peroxiredoxin-4 [OS=Homo sapiens]	FALSE	0.976	0	40.4262	38.7454	10	32	7	1	271	30.521	6.29	High	High	High	High	High	High		98.7	101.2	9.38	6.5	88.1	103	105	108.7	98.2	96.6	4.412	0	101.385	10
Q96EY4	translation machinery-associated protein 16 [OS=Homo sapiens]	FALSE	0.976	0.000352609	7.14151	15.2709	4	5	4	1	203	23.849	9.26	Not Found	High	High	Not Found	High	High		96.6	99	7.65	9.02		101.8	91.4		92.7	105.3	1.512	0	10.8928	4
Q9Y3L3-1	SH3 domain-binding protein 1 [OS=Homo sapiens]	FALSE	0.976	0.000352609	10.4348	5.42083	3	4	3	1	701	75.666	6.77	High	High	Not Found	High	High	Not Found		99.6	102.1	1.81	7.15	100.9	98.4		97	107.3		0.205	0	11.7289	3
Q13363-1	C-terminal-binding protein 1 [OS=Homo sapiens]	FALSE	0.976	0	29.3587	17.0455	7	17	4	1	440	47.505	6.77	High	High	High	High	High	High		98	100.5	6.59	5.6	101.7	90.5	101.8	97.4	106.9	97	1.462	0	46.0519	7
Q9UIG0	Tyrosine-protein kinase BAZ1B [OS=Homo sapiens]	FALSE	0.975	0	30.5706	7.95684	10	11	10	1	1483	170.796	8.48	High	High	High	High	High	High		96.6	99.1	11.8	6.49	83.9	105.9	100	106.4	94.3	96.5	0.268	0	26.9887	10
O43815	striatin [OS=Homo sapiens]	FALSE	0.975	0.000352609	7.52234	4.61538	3	4	3	1	780	86.079	5.27	High	High	Not Found	High	High	Not Found		96.9	99.3	2.17	0.09	98.4	95.4		99.4	99.3		0.179	0	8.6898	3
P62140	Serine/threonine-protein phosphatase PP1-beta catalytic subunit [OS=Homo sapiens]	FALSE	0.975	0	66.4358	48.0122	12	42	3	1	327	37.163	6.19	High	High	High	High	High	High		97	99.5	1.51	1.22	97.1	98.4	95.5	98.3	99.4	100.7	5.31	0	157.355	12
Q16204	coiled-coil domain-containing protein 6 [OS=Homo sapiens]	FALSE	0.975	0	24.1455	18.7764	7	10	7	1	474	53.258	7.34	High	High	High	High	High	High		98.8	101.3	9.14	8.28	88.4	104.7	103.2	110.6	94.3	99	0.905	0	23.7056	7
Q9BRA2	Thioredoxin domain-containing protein 17 [OS=Homo sapiens]	FALSE	0.975	0	13.644	18.6992	2	13	2	1	123	13.932	5.52	High	High	High	High	High	High		96.9	99.4	8.78	8.04	90.8	106.6	93.3	103	90.3	105	1.783	0	35.6084	2
Q03252	Lamin-B2 [OS=Homo sapiens]	FALSE	0.974	0	95.8512	36.6129	24	73	20	1	620	69.906	5.59	High	High	High	High	High	High		99.2	101.8	3.71	0.93	98	103.3	96.3	100.7	102.1	102.5	4.471	0	205.091	24
P31948-2	Isoform 2 of Stress-induced-phosphoprotein 1 [OS=Homo sapiens]	FALSE	0.974	0	155.7	48.3051	34	152	34	1	590	68.037	7.74	High	High	High	High	High	High		100.4	103.1	1.02	0.43	99.8	99.9	101.6	102.9	102.7	103.6	8.067	0	451.439	34
P15531-2	Isoform 2 of Nucleoside diphosphate kinase A [OS=Homo sapiens]	FALSE	0.974	0	64.9332	74.0113	11	89	2	1	177	19.641	5.58	High	High	High	High	High	High		97.5	100	8.43	7.93	98.3	105.3	88.9	97.3	93.9	109	34.112	0	266.639	11
Q16762	thiosulfate sulfurtransferase [OS=Homo sapiens]	FALSE	0.974	0	48.9911	33.3333	8	29	8	1	297	33.408	7.25	High	High	High	High	High	High		98.2	100.8	5.54	2.12	98.5	103.5	92.6	100.8	98.6	102.9	2.981	0	93.008	8
P12429	annexin A3 [OS=Homo sapiens]	FALSE	0.974	0	40.4593	34.3653	9	26	9	1	323	36.353	5.92	High	High	High	High	High	High		100.6	103.3	2.95	1.53	103	97.3	101.5	103.4	104.7	101.6	1.61	0	69.2992	9
P09327	Villin-1 [OS=Homo sapiens]	FALSE	0.974	0	199.416	46.6747	35	191	35	1	827	92.637	6.39	High	High	High	High	High	High		98.5	101.2	1.47	0.61	98.3	97.3	100.1	100.6	101.8	101.1	10.392	0	617.422	35
P47897	glutamine--tRNA ligase [OS=Homo sapiens]	FALSE	0.974	0	72.498	28.129	19	40	18	1	775	87.743	7.15	High	High	High	High	High	High		98.2	100.8	1.89	0.58	100.3	97.3	97	100.7	100.3	101.4	1.467	0	127.844	19
P61204	ADP-ribosylation factor 3 [OS=Homo sapiens]	FALSE	0.974	0	50.3257	43.6464	6	88	3	1	181	20.588	7.43	High	High	High	High	High	High		96.5	99.1	4.95	3.28	91.1	100.3	98.1	102.3	99.2	95.8	7.254	0	277.795	6
Q5T0W9	Protein FAM83B [OS=Homo sapiens]	FALSE	0.974	0	18.4604	7.02275	6	9	6	1	1011	114.729	8.97	High	High	High	High	High	High		98.4	101.1	11.17	7.45	90.7	106.2		106.4	95.8		0.292	0	18.0264	6
O14950	Myosin regulatory light chain 12B [OS=Homo sapiens]	FALSE	0.974	0	55.746	66.2791	10	60	10	1	172	19.767	4.84	High	High	High	High	High	High		97.5	100.1	1.88	1.44	98.4	95.3	98.6	100.8	101.1	98.4	27.48	0	188.827	10
Q9UJC3	Protein Hook homolog 1 [OS=Homo sapiens]	FALSE	0.973	0	19.5036	9.61538	6	9	6	1	728	84.595	5.15	High	High	High	High	High	High		98	100.6	5.05	3.07	92.2	100.8	100.8	104.2	98.8	98.9	0.334	0	22.8265	6
Q15287-1	RNA-binding protein with serine-rich domain 1 [OS=Homo sapiens]	FALSE	0.973	0	14.1556	17.7049	3	5	3	1	305	34.188	11.84	High	High	High	High	High	High		98.6	101.3	4.49	2.87	97.4	94.9	103.5	104.2	101.5	98.4	0.585	0	23.2005	3
P30876	DNA-directed RNA polymerase II subunit RPB2 [OS=Homo sapiens]	FALSE	0.973	0	37.1297	11.6695	12	14	12	1	1174	133.811	6.87	High	High	High	High	High	High		98.5	101.2	16.35	11.65	90.2	117.1	88.2	103.6	88.4	111.7	0.507	0	37.9494	12
P31943	Heterogeneous nuclear ribonucleoprotein H [OS=Homo sapiens]	FALSE	0.973	0	70.4159	32.9621	10	121	5	1	449	49.198	6.3	High	High	High	High	High	High		96.9	99.7	1.6	1.09	96.9	98.5	95.4	100	98.5	100.6	3.365	3	416.322	10
P13984	General transcription factor IIF subunit 2 [OS=Homo sapiens]	FALSE	0.973	0	16.6007	26.1044	6	6	6	1	249	28.363	9.23	High	High	High	High	High	High		100.8	103.7	4.87	2.62	95.8	105.6	101.1	101.7	106.8	102.6	1.254	0	13.5908	6
Q99832	T-complex protein 1 subunit eta [OS=Homo sapiens]	FALSE	0.972	0	117.795	51.7495	21	108	21	1	543	59.329	7.65	High	High	High	High	High	High		99.4	102.3	3.45	2.82	102.6	95.8	99.8	99.6	105.3	101.9	5.391	0	337.699	21
O95347-1	structural maintenance of chromosomes protein 2 [OS=Homo sapiens]	FALSE	0.972	0	67.4404	14.8705	19	31	19	1	1197	135.572	8.43	High	High	High	High	High	High		99	101.8	5.94	5.09	96.5	105.7	94.8	103.5	96	106	0.914	0	81.3321	19
Q96SI9	spermatid perinuclear RNA-binding protein [OS=Homo sapiens]	FALSE	0.972	0	30.4048	11.3095	8	29	3	1	672	73.606	8.72	High	High	High	High	High	High		98.4	101.2	2.62	2.75	100.2		96.6	103.2		99.3	0.554	0	78.6624	8
P07226-1	Tropomyosin alpha-4 chain [OS=Homo sapiens]	FALSE	0.972	0	81.8662	55.2419	19	103	4	1	248	28.504	4.69	High	High	High	High	High	High		100.3	103.2	7.2	3.81	99.2	107.9	93.6	102.4	99.7	107.4	20.544	0	279.089	19
Q9BTY2	Plasma alpha-L-fucosidase [OS=Homo sapiens]	FALSE	0.972	0.000352609	8.52194	6.20985	3	5	3	1	467	54.032	6.25	High	High	High	High	High	High		98.6	101.5	0.31	4.74	98.4	98.4	98.9	105.7	96.2	102.4	0.259	0	10.2519	3
O94906-1	Pre-mRNA-processing factor 6 [OS=Homo sapiens]	FALSE	0.971	0	56.0398	19.6599	17	26	17	1	941	106.858	8.25	High	High	High	High	High	High		97.5	100.4	0.27	1.66	97.2	97.7	97.7	101.5	98.5	101.3	0.826	0	78.624	17
Q9NVZ3-2	Isoform 2 of Adaptin ear-binding coat-associated protein 2 [OS=Homo sapiens]	FALSE	0.971	0.00418911	4.43054	13.5531	2	2	2	1	273	29.446	8.38	High	Not Found	High	High	Not Found	High		97.5	100.4	10.8	4.07	104.9		90	97.5		103.3	0.334	0	4.76599	2
Q99497	Protein deglycase DJ-1 [OS=Homo sapiens]	FALSE	0.971	0	65.7189	65.6085	11	87	11	1	189	19.878	6.79	High	High	High	High	High	High		100.2	103.3	2.13	2	98	102.3	100.4	103.3	101.2	105.3	16.013	0	310.244	11
P27797	Calreticulin [OS=Homo sapiens]	FALSE	0.971	0	216.203	77.2182	29	409	29	1	417	48.112	4.44	High	High	High	High	High	High		99.2	102.2	0.27	0.15	99	99.1	99.5	102.3	102	102.2	141.51	0	1502.79	29
P62841	40S ribosomal protein S15 [OS=Homo sapiens]	FALSE	0.971	0	30.6462	60.6897	6	17	6	1	145	17.029	10.39	High	High	High	High	High	High		98.7	101.7	7.68	5.57	107	92.1	97	95.7	106.9	102.4	12.895	0	59.1774	6
O43402	ER membrane protein complex subunit 8 [OS=Homo sapiens]	FALSE	0.97	0	14.4305	20.9524	4	7	4	1	210	23.758	6.4	High	High	High	High	High	High		96.7	99.7	2.93	1.28	94.1	99.7	96.2	99.6	98.4	101	1.031	0	24.8482	4
Q99575	Ribonucleases P/MRP protein subunit pop1 [OS=Homo sapiens]	FALSE	0.97	0	26.8053	12.1094	9	12	9	1	1024	114.636	9.22	High	High	High	High	High	High		97.6	100.6	2.26	2.41	95.5	97.3	99.9	103.1	100.2	98.3	0.389	0	32.5003	9
Q9BS26	Endoplasmic reticulum resident protein 44 [OS=Homo sapiens]	FALSE	0.97	0	55.6651	32.0197	11	39	11	1	406	46.941	5.26	High	High	High	High	High	High		99	102	3.64	1.44	102.5	95.3	99.1	101.5	103.7	100.9	3.217	0	121.805	11
O60701	UDP-glucose 6-dehydrogenase [OS=Homo sapiens]	FALSE	0.97	0	154.024	64.5749	26	135	26	1	494	54.989	7.12	High	High	High	High	High	High		98.9	101.9	1.43	1.66	97.6	100.4	98.6	102.3	100.1	103.4	14.199	0	418.434	26
Q9NTJ3-1	Structural maintenance of chromosomes protein 4 [OS=Homo sapiens]	FALSE	0.97	0	63.0208	15.6832	20	29	20	1	1288	147.091	6.79	High	High	High	High	High	High		96.7	99.7	6.58	3.16	101.4	89.5	99.3	98.8	103.3	97.2	0.688	0	82.2286	20
Q9Y6Q5-2	Isoform 2 of AP-1 complex subunit mu-2 [OS=Homo sapiens]	FALSE	0.97	0	17.9788	11.5294	5	13	5	1	425	48.179	7.91	High	High	High	High	High	High		99.7	102.9	7.72	6.54	91.3	101.7	106.3	108.8	104.2	95.6	0.585	0	34.7805	5
Q9ULC4-3	Isoform 3 of Malignant T-cell-amplified sequence 1 [OS=Homo sapiens]	FALSE	0.97	0	17.6548	31.8681	5	9	5	1	182	20.537	8.82	High	High	High	High	High	High		99.8	103	7.65	3.23	101.4	106.5	91.5	102.6	99.8	106.5	2.162	0	31.1865	5
P10620	Microsomal glutathione S-transferase 1 [OS=Homo sapiens]	FALSE	0.969	0	14.2834	9.03226	2	12	2	1	155	17.587	9.39	High	High	High	High	High	High		97.5	100.6	7.12	8.63	98.7	90	103.7	97.8	110.3	93.6	1.683	0	44.5228	2
Q9NP92	28S ribosomal protein S30, mitochondrial [OS=Homo sapiens]	FALSE	0.969	0	12.1468	7.28929	2	5	2	1	439	50.333	7.97	High	High	High	High	High	High		97.3	100.4	5.46	3.37	101.4	99.3	91.3	98	98.9	104.3	0.389	0	14.4301	2
Q14683	structural maintenance of chromosomes protein 1a [OS=Homo sapiens]	FALSE	0.969	0	96.6292	21.4923	27	43	27	1	1233	143.144	7.64	High	High	High	High	High	High		98.6	101.7	3.05	1.92	95.7	98.5	101.7	103.7	101.7	99.8	1.192	0	124.23	27
Q9Y230	RuvB-like 2 [OS=Homo sapiens]	FALSE	0.969	0	85.8108	34.1253	16	60	16	1	463	51.125	5.64	High	High	High	High	High	High		99.1	102.2	2.6	1.3	96.3	99.7	101.3	102.9	103	100.7	4.736	0	167.163	16
P49411	elongation factor Tu, mitochondrial [OS=Homo sapiens]	FALSE	0.969	0	173.201	60.8407	23	177	23	1	452	49.51	7.61	High	High	High	High	High	High		97.8	100.9	3.04	2.79	100.6	94.7	98.2	97.9	103.5	101.4	15.548	0	668.089	23
Q9NR28-1	Diablo homolog, mitochondrial [OS=Homo sapiens]	FALSE	0.969	0	15.3992	15.0628	5	7	4	1	239	27.114	5.9	High	High	High	High	High	High		98.7	101.9	5.76	1.37	92.5	103.5	100.3	103.5	101.1	101.1	0.968	0	18.82	5
Q9BVP2	Guanine nucleotide-binding protein-like 3 [OS=Homo sapiens]	FALSE	0.969	0	40.1693	20.765	10	23	10	1	549	61.954	9.16	High	High	High	High	High	High		100	103.3	7.45	4.63	105	91.5	103.7	102.5	108.4	98.9	1.548	0	68.9909	10
O14776-1	Transcription elongation regulator 1 [OS=Homo sapiens]	FALSE	0.969	0	45.1972	13.9344	14	29	14	1	1098	123.823	8.65	High	High	High	High	High	High		98.5	101.6	2.14	0.5	99.6	96	99.7	101.7	102.2	101.1	0.882	0	73.6669	14
P24928	DNA-directed RNA polymerase II subunit RPB1 [OS=Homo sapiens]	FALSE	0.968	0	29.8939	5.48223	10	13	10	1	1970	217.039	7.37	High	High	High	High	High	High		99.8	103.1	17.47	11.75	119.9	88.7	90.8	89.1	109.2	110.8	0.249	0	28.7328	10
Q99567	Nuclear pore complex protein Nup88 [OS=Homo sapiens]	FALSE	0.968	0	16.3747	7.01754	5	7	5	1	741	83.489	5.69	High	Not Found	High	High	Not Found	High		99	102.2	0.5	1.17	98.6		99.3	101.4		103.1	0.343	0	20.7363	5
Q6PIU2-2	Isoform 2 of Neutral cholesterol ester hydrolase 1 [OS=Homo sapiens]	FALSE	0.968	0	37.4486	29.8077	9	22	9	1	416	46.597	6.62	High	High	High	High	High	High		97.7	100.9	3.93	3.07	95.7	102.1	95.2	104.2	98	100.4	1.721	0	62.9229	9
P22307-1	Non-specific lipid-transfer protein [OS=Homo sapiens]	FALSE	0.968	0	58.3991	17.9159	11	32	11	1	547	58.956	6.89	High	High	High	High	High	High		98.6	101.9	4.25	2.22	97.4	103.3	95.1	102.5	99.4	103.7	1.683	0	100.705	11
O95782	AP-2 complex subunit alpha-1 [OS=Homo sapiens]	FALSE	0.968	0	51.7369	15.3531	14	27	10	1	977	107.478	7.03	High	High	High	High	High	High		98.5	101.8	0.35	0.7	98.7	98.7	98.1	101.6	101.1	102.5	0.973	3	69.7551	14
P31939	bifunctional purine biosynthesis protein purH [OS=Homo sapiens]	FALSE	0.968	0	113.686	49.3243	21	80	21	1	592	64.575	6.71	High	High	High	High	High	High		98.5	101.7	3.25	1.48	101.2	99.3	94.9	101.6	100.3	103.3	4.712	0	252.247	21
Q9HD20	manganese-transporting ATPase 13A1 [OS=Homo sapiens]	FALSE	0.968	0	21.7855	7.0598	8	12	8	1	1204	132.87	8.13	High	High	High	High	High	High		96.5	99.7	10.23	8.9	92.3	89.4	107.8	102.6	106.8	89.8	0.353	0	27.6162	8
P31947-1	14-3-3 protein sigma [OS=Homo sapiens]	FALSE	0.967	0	107.852	67.7419	16	164	12	1	248	27.757	4.74	High	High	High	High	High	High		98.2	101.5	5.05	3.5	93.6	97.6	103.4	104.8	101.9	97.8	30.623	0	558.862	16
O60220	Mitochondrial import inner membrane translocase subunit Tim8 A [OS=Homo sapiens]	FALSE	0.967	0.000352609	7.54238	22.6804	2	4	2	1	97	10.991	5.16	High	High	High	High	High	High		100.2	103.6	0.89	3.52	100.8	99.5		101	106.2		0.931	0	10.2981	2
Q96I99-1	Succinyl-CoA ligase [GDP-forming] subunit beta, mitochondrial [OS=Homo sapiens]	FALSE	0.967	0	75.006	33.7963	13	39	13	1	432	46.481	6.39	High	High	High	High	High	High		98.7	102	2.51	1.16	95.9	99.6	100.5	103.1	102.1	100.8	2.808	0	141.576	13
O14818-1	Proteasome subunit alpha type-7 [OS=Homo sapiens]	FALSE	0.967	0	63.0821	49.1935	12	69	12	1	248	27.87	8.46	High	High	High	High	High	High		98.1	101.5	0.59	1.22	97.4	98.4	98.4	102.8	101.1	100.4	12.335	0	207.354	12
O75390	citrate synthase, mitochondrial [OS=Homo sapiens]	FALSE	0.967	0	73.6177	36.2661	14	93	14	1	466	51.68	8.32	High	High	High	High	High	High		98	101.4	4.21	2.82	102.5	97.2	94.4	98.6	101.3	104.3	8.047	0	268.093	14
Q6PJT7-1	Zinc finger CCCH domain-containing protein 14 [OS=Homo sapiens]	FALSE	0.967	0	25.5069	9.64674	6	12	6	1	736	82.823	7.31	High	High	High	High	High	High		97.1	100.5	2.51	1.49	97.6	99.3	94.5	101.8	98.9	100.7	0.42	0	33.9423	6
O14980	Exportin-1 [OS=Homo sapiens]	FALSE	0.967	0	69.5512	22.8758	20	46	20	1	1071	123.306	6.06	High	High	High	High	High	High		98.4	101.8	3.51	1.01	95.9	96.9	102.3	101.9	102.7	100.7	1.36	0	133.266	20
P60953	Cell division control protein 42 homolog [OS=Homo sapiens]	FALSE	0.966	0	54.584	42.4084	7	44	6	1	191	21.245	6.55	High	High	High	High	High	High		98.1	101.5	2.17	1.15	96.4	100.5	97.3	102.5	100.2	101.7	18.953	0	136.433	7
P49790-3	Isoform 3 of Nuclear pore complex protein Nup153 [OS=Homo sapiens]	FALSE	0.966	0	61.265	12.8818	16	31	16	1	1506	157.24	8.84	High	High	High	High	High	High		98.3	101.8	5.22	3.82	95	95.7	104.2	103.6	104.4	97.3	0.793	0	99.3271	16
Q9UBU9-1	nuclear RNA export factor 1 [OS=Homo sapiens]	FALSE	0.966	0	22.4523	12.4394	7	10	7	1	619	70.139	8.51	High	High	High	High	High	High		96.9	100.3	2.8	1.75	96	94.7	99.9	100.2	98.6	102.1	0.565	0	28.9676	7
P00533-1	epidermal growth factor receptor [OS=Homo sapiens]	FALSE	0.966	0.000352609	8.38956	3.1405	3	5	3	1	1210	134.19	6.68	High	High	High	High	High	High		99.7	103.2	5.88	2.86	105.4	100	93.7	99.8	104.4	105.4	0.102	0	10.5797	3
Q96IR7	4-hydroxyphenylpyruvate dioxygenase-like protein [OS=Homo sapiens]	FALSE	0.966	0.000212179	11.3342	12.3989	3	5	3	1	371	39.361	7.03	High	High	High	High	High	High		96.8	100.3	4.17	8.07	98.1	100	92.3	105.5	90.9	104.3	0.413	0	15.6653	3
Q96RQ3	Methylcrotonoyl-CoA carboxylase subunit alpha, mitochondrial [OS=Homo sapiens]	FALSE	0.965	0	22.5606	11.1724	5	9	5	1	725	80.422	7.78	High	High	High	High	High	High		96.7	100.1	5.44	3.62	92.4	102.6	95	103.7	96.5	100.2	0.359	0	20.1762	5
O00148	ATP-dependent RNA helicase DDX39A [OS=Homo sapiens]	FALSE	0.965	0	63.6411	34.192	15	97	5	1	427	49.098	5.68	High	High	High	High	High	High		99.2	102.8	6.19	2.92	103.8	92.2	101.6	100.5	106.2	101.7	4.179	0	265.487	15
P49720	proteasome subunit beta type-3 [OS=Homo sapiens]	FALSE	0.965	0	31.7533	34.1463	5	28	5	1	205	22.933	6.55	High	High	High	High	High	High		98.6	102.1	3.1	1.72	102.1	96.4	97.3	100.6	104	101.8	4.995	0	101.595	5
P23258	tubulin gamma-1 chain [OS=Homo sapiens]	FALSE	0.965	0.00239521	6.51562	6.43016	2	4	2	1	451	51.138	6.14	High	High	High	High	High	High		97.9	101.4	8.98	4.79	91.7		104.1	104.9		98	0.233	0	15.4601	2
P82675	28S ribosomal protein S5, mitochondrial [OS=Homo sapiens]	FALSE	0.965	0	12.1036	9.76744	4	5	4	1	430	47.976	9.92	High	High	High	High	High	High		98.2	101.7	12.65	11.57	112.5	90.5	91.5	88.3	110.2	106.6	0.407	0	13.364	4
Q8IY81	pre-rRNA processing protein FTSJ3 [OS=Homo sapiens]	FALSE	0.965	0	33.7559	11.2161	7	13	7	1	847	96.499	8.4	High	High	High	High	High	High		98.4	102	2.45	0.96	95.6	99.7	99.9	102.3	100.9	102.7	0.442	0	49.6986	7
P68400	Casein kinase II subunit alpha [OS=Homo sapiens]	FALSE	0.965	0	19.3539	11.7647	4	9	4	1	391	45.115	7.74	High	High	High	High	High	High		98.1	101.6	0.87	1.22	98.7	97.5		100.8	102.5		0.931	0	28.3444	4
O75822	Eukaryotic translation initiation factor 3 subunit J [OS=Homo sapiens]	FALSE	0.964	0	56.8239	40.3101	12	42	12	1	258	29.045	4.83	High	High	High	High	High	High		98.9	102.5	1.04	1.14	97.9	98.7	100	102	103.8	101.7	9	0	134.402	12
Q9H2G2-1	STE20-like serine/threonine-protein kinase [OS=Homo sapiens]	FALSE	0.964	0	55.495	13.3603	16	20	16	1	1235	142.607	5.15	High	High	High	High	High	High		97.5	101.2	3.99	3.67	101.2	98	93.4	98.4	99.7	105.4	0.764	0	51.4117	16
Q14498-1	RNA-binding protein 39 [OS=Homo sapiens]	FALSE	0.964	0	47.9748	17.9245	8	31	8	1	530	59.343	10.1	High	High	High	High	High	High		98.1	101.7	9.38	7.65	87.7	105.1	101.5	110.4	95.2	99.6	1.683	0	105.346	8
P31146	Coronin-1A [OS=Homo sapiens]	FALSE	0.964	0	56.4596	31.0195	13	38	13	1	461	50.994	6.68	High	High	High	High	High	High		98	101.6	3.46	2.55	99.5	94.1	100.4	103.2	103	98.6	2.981	0	112.872	13
Q9BQ52-1	Zinc phosphodiesterase ELAC protein 2 [OS=Homo sapiens]	FALSE	0.964	0	26.5836	10.4116	7	13	7	1	826	92.16	7.9	High	High	High	High	High	High		98.2	101.9	2.22	2.64	95.7	99	99.9	101.7	104.6	99.3	0.372	0	37.5718	7
O00410-3	Isoform 3 of Importin-5 [OS=Homo sapiens]	FALSE	0.964	0	128.076	28.5202	28	85	28	1	1115	125.464	4.92	High	High	High	High	High	High		98	101.6	3.21	0.43	101.4	95.2	97.4	101.4	102.2	101.4	2.475	0	293.051	28
P56385	ATP synthase subunit e, mitochondrial [OS=Homo sapiens]	FALSE	0.964	0.000352609	9.64219	24.6377	2	8	2	1	69	7.928	9.35	High	High	High	High	High	High		96.6	100.2	5.39	5.93	94.7	102.4	92.5	101.4	93.8	105.5	2.981	0	22.9098	2
Q15286	Ras-related protein Rab-35 [OS=Homo sapiens]	FALSE	0.963	0	35.5244	31.8408	7	39	5	1	201	23.011	8.29	High	High	High	High	High	High		98.8	102.6	7.11	4.49	95.7	93.9	106.9	105.8	104.7	97.3	2.981	0	117.092	7
O75347	Tubulin-specific chaperone A [OS=Homo sapiens]	FALSE	0.963	0	27.0843	41.6667	6	33	6	1	108	12.847	5.29	High	High	High	High	High	High		99.8	103.6	3.69	4.36	98	104	97.3	104.4	98.7	107.6	9	0	104.987	6
P67870	Casein kinase II subunit beta [OS=Homo sapiens]	FALSE	0.963	0	24.5157	41.3953	7	15	7	1	215	24.926	5.55	High	High	High	High	High	High		98.7	102.5	10.74	9.11	110.2	89.3	96.7	93.1	111.8	102.6	2.831	0	51.7685	7
Q96KR1	Zinc finger RNA-binding protein [OS=Homo sapiens]	FALSE	0.963	0	17.2075	5.02793	5	10	5	1	1074	116.939	9.04	High	High	High	High	High	High		97.6	101.4	4.26	4.07	102.1	96.7	94	96.6	103.2	104.3	0.265	0	29.7706	5
O00505	Importin subunit alpha-4 [OS=Homo sapiens]	FALSE	0.963	0	28.2339	12.0921	5	24	4	1	521	57.775	4.94	High	High	High	High	High	High		97.3	101	5.5	4.42	103.4	94.3	94	95.9	103.8	103.4	1.015	1	77.9014	5
Q92544	Transmembrane 9 superfamily member 4 [OS=Homo sapiens]	FALSE	0.963	0	22.7552	14.6417	6	11	6	1	642	74.47	6.54	High	High	High	High	High	High		98.8	102.6	11.49	9.08	106.8	90.8		96	109.2		0.701	0	31.761	6
P48444	Coatomer subunit delta [OS=Homo sapiens]	FALSE	0.963	0	70.1817	29.7456	14	53	14	1	511	57.174	6.21	High	High	High	High	High	High		97.4	101.2	2.91	1.48	94.5	97.7	100.1	102.4	101.6	99.5	3.642	0	154.708	14
Q6PD62	RNA polymerase-associated protein CTR9 homolog [OS=Homo sapiens]	FALSE	0.963	0.00239521	6.55208	2.89855	3	4	3	1	1173	133.42	6.77	High	Not Found	High	High	Not Found	High		96	99.7	2.61	1.72	97.7		94.2	100.9		98.5	0.105	0	6.17765	3
Q14677-1	Clathrin interactor 1 [OS=Homo sapiens]	FALSE	0.962	0	33.8719	13.44	7	18	7	1	625	68.216	6.42	High	High	High	High	High	High		97.7	101.5	2.81	1.94	97	95.4	100.7	100.6	103.8	100.2	1.031	0	57.0222	7
Q14152	Eukaryotic translation initiation factor 3 subunit A [OS=Homo sapiens]	FALSE	0.962	0	123.071	27.4964	33	68	33	1	1382	166.468	6.79	High	High	High	High	High	High		96.5	100.3	4.36	2.89	101.4	94.2	93.9	97.2	103	100.6	1.798	0	188.83	33
P49748-3	Isoform 3 of Very long-chain specific acyl-CoA dehydrogenase, mitochondrial [OS=Homo sapiens]	FALSE	0.962	0	132.087	45.8702	24	111	24	1	678	72.881	8.75	High	High	High	High	High	High		96.8	100.6	2.05	2.81	98.7	97	94.7	98.2	99.8	103.7	4.412	0	364.647	24
P14618	Pyruvate kinase PKM [OS=Homo sapiens]	FALSE	0.962	0	313.806	77.0245	38	976	38	1	531	57.9	7.84	High	High	High	High	High	High		96.9	100.7	0.49	0.34	96.5	97.4	96.8	101.1	100.5	100.6	67.84	0	3521.38	38
Q15459	splicing factor 3A subunit 1 [OS=Homo sapiens]	FALSE	0.962	0	85.3081	26.7339	19	51	19	1	793	88.831	5.22	High	High	High	High	High	High		97.8	101.7	1.66	1.42	99.6	96.3	97.5	100.7	103.3	101	2.728	0	157.346	19
P98160	Basement membrane-specific heparan sulfate proteoglycan core protein [OS=Homo sapiens]	FALSE	0.962	0	12.5097	1.52585	5	6	5	1	4391	468.532	6.51	High	High	High	High	High	High		98.4	102.3	11.65	13.18	110.4	97.2	87.5	89.7	100.6	116.5	0.056	0	11.9826	5
Q96E11	Ribosome-recycling factor, mitochondrial [OS=Homo sapiens]	FALSE	0.962	0	18.7167	19.4656	5	10	5	1	262	29.259	9.79	High	High	High	High	High	High		98.7	102.6	3.29	1.65	102.4	96.9	96.7	100.7	103.3	103.8	1.054	0	29.1012	5
Q9NYK5-1	39S ribosomal protein L39, mitochondrial [OS=Homo sapiens]	FALSE	0.961	0	21.9657	15.0888	5	12	5	1	338	38.687	7.65	High	High	High	High	High	High		96.7	100.6	8.16	6.26	87.6	100.3	102.1	107.7	98.3	95.7	0.778	0	34.4327	5
Q32MZ4-3	Isoform 3 of Leucine-rich repeat flightless-interacting protein 1 [OS=Homo sapiens]	FALSE	0.961	0	101.61	34.7074	22	55	21	1	752	82.639	4.61	High	High	High	High	High	High		99	103	0.95	0.68	99.9	98.9	98.1	102.7	102.5	103.8	3.307	1	169.346	22
Q9Y6A9	Signal peptidase complex subunit 1 [OS=Homo sapiens]	FALSE	0.961	0.000352609	10.2437	16.6667	2	5	2	1	102	11.797	9.31	High	High	High	High	High	High		97.5	101.5	2.73	1.25	100.5	95.5	96.5	100.5	102.9	101	30.623	0	16.3526	2
P84243	histone H3.3 [OS=Homo sapiens]	FALSE	0.961	0	71.2776	66.9118	12	246	2	1	136	15.319	11.27	High	High	High	High	High	High		95.6	99.5	1.92	1.57	95	94.2	97.7	99.3	101.2	98.1	718.686	0	702.857	12
Q6IBS0	Twinfilin-2 [OS=Homo sapiens]	FALSE	0.961	0.000352609	10.2142	10.6017	3	4	3	1	349	39.523	6.84	High	High	High	High	High	High		99.9	104	15.64	6.89	111	88.9		98.9	109.1		0.35	0	11.211	3
Q5J8M3-1	ER membrane protein complex subunit 4 [OS=Homo sapiens]	FALSE	0.961	0.000212179	10.9764	15.3005	2	5	2	1	183	20.073	8.62	High	High	High	High	High	High		96.5	100.4	10.47	5.55	90.2	108.1	91.1	105.4	94.4	101.5	0.995	0	13.4312	2
P35658-3	Isoform 3 of Nuclear pore complex protein Nup214 [OS=Homo sapiens]	FALSE	0.961	0	26.7848	4.68675	7	11	7	1	2091	213.559	7.47	High	High	High	High	High	High		98.9	103	4.16	4.42	101.6	101	94.2	100.5	100.2	108.2	0.27	0	31.9687	7
Q9UBT2	SUMO-activating enzyme subunit 2 [OS=Homo sapiens]	FALSE	0.96	0	38.4233	17.3438	11	23	11	1	640	71.179	5.29	High	High	High	High	High	High		97.7	101.7	3.71	1.14	94.4	97.2	101.5	102.5	102.3	100.4	1.154	0	65.7964	11
Q9GZS1-1	DNA-directed RNA polymerase I subunit RPA49 [OS=Homo sapiens]	FALSE	0.96	0.000352609	8.93525	7.06861	3	3	3	1	481	53.928	8.56	High	Not Found	High	High	Not Found	High		98.7	102.8	5.63	3.29	102.6		94.8	100.4		105.2	0.318	0	9.25493	3
Q02543	60S ribosomal protein L18a [OS=Homo sapiens]	FALSE	0.96	0	31.7032	44.3182	8	25	8	1	176	20.749	10.71	High	High	High	High	High	High		96	100	7.23	4.32	101.3	88.2	98.7	97.5	105	97.5	4.179	0	69.1823	8
P49327	Fatty acid synthase [OS=Homo sapiens]	FALSE	0.96	0	457.44	38.1123	76	407	76	1	2511	273.254	6.44	High	High	High	High	High	High		97.5	101.6	1.9	1.56	98.9	98.2	95.4	100.3	101.1	103.4	5.164	0	1393.21	76
O43583	density-regulated protein [OS=Homo sapiens]	FALSE	0.96	0	21.7603	29.2929	5	16	5	1	198	22.078	5.3	High	High	High	High	High	High		101.1	105.3	7.6	3.4	94.9	109.7	98.7	107.5	101.2	107.3	3.642	0	54.8213	5
P84098	60S ribosomal protein L19 [OS=Homo sapiens]	FALSE	0.96	0	38.7776	30.6122	8	37	7	1	196	23.451	11.47	High	High	High	High	High	High		97.9	102	5.19	3.63	101.6	100	92.1	98	103	105.2	11.915	0	96.5267	8
Q8WUM4	Programmed cell death 6-interacting protein [OS=Homo sapiens]	FALSE	0.96	0	113.994	31.106	26	63	26	1	868	95.963	6.52	High	High	High	High	High	High		98	102.1	6.44	2.92	96.2	92.7	105	103.4	104.2	98.7	2.981	0	182.146	26
P19387	DNA-directed RNA polymerase II subunit RPB3 [OS=Homo sapiens]	FALSE	0.959	0.000352609	8.21313	14.1818	3	5	3	1	275	31.422	4.92	High	High	Not Found	High	High	Not Found		96.4	100.4	0.07	0.17	96.4	96.3		100.6	100.3		0.585	0	12.4429	3
P55327-3	Isoform 3 of Tumor protein D52 [OS=Homo sapiens]	FALSE	0.959	0	55.7487	43.5484	9	29	9	1	248	26.367	6.34	High	High	High	High	High	High		99.4	103.6	3.36	2.19	100.3	95.7	102.2	103.7	105.8	101.3	6.356	0	101.896	9
Q99459	Cell division cycle 5-like protein [OS=Homo sapiens]	FALSE	0.959	0	70.8592	28.3042	16	38	16	1	802	92.194	8.18	High	High	High	High	High	High		97.2	101.4	1.32	1.73	95.7	98	97.8	103.1	101.3	99.6	1.644	0	106.798	16
Q6FI81-1	Anamorsin [OS=Homo sapiens]	FALSE	0.959	0	23.721	15.7051	5	10	5	1	312	33.561	5.62	High	High	High	High	High	High		97.8	102	5.92	8.13	95.8	93.3	104.3	106.2	107.4	92.5	1.154	0	27.5379	5
P43897-2	Isoform 2 of Elongation factor Ts, mitochondrial [OS=Homo sapiens]	FALSE	0.959	0	46.1273	32.948	11	34	11	1	346	37.632	7.72	High	High	High	High	High	High		96.6	100.8	3.25	2.78	98	93	98.9	99.3	104	99	4.012	0	98.2224	11
P27708	CAD protein [OS=Homo sapiens]	FALSE	0.959	0	49.3292	6.74157	12	24	12	1	2225	242.829	6.46	High	High	High	High	High	High		97.9	102.2	4.77	3.41	94.3	96.3	103.2	105.3	102.8	98.4	0.34	0	68.0823	12
P09001	39S ribosomal protein L3, mitochondrial [OS=Homo sapiens]	FALSE	0.958	0.000352609	7.66573	5.17241	2	5	2	1	348	38.608	9.48	High	High	High	High	High	High		97.7	101.9	6.16	4.68	91.5	103.6	97.9	105.8	96.6	103.3	0.222	0	15.1374	2
O15231-6	Isoform 6 of Zinc finger protein 185 [OS=Homo sapiens]	FALSE	0.958	0	14.1179	8.18308	3	3	3	1	721	76.81	7.05	High	Not Found	High	High	Not Found	High		97.8	102	28.36	20.77	117.4		78.2	87		117	0.158	0	8.87636	3
Q9BWJ5	Splicing factor 3B subunit 5 [OS=Homo sapiens]	FALSE	0.958	0	13.3963	40.6977	3	9	3	1	86	10.129	6.35	High	High	High	High	High	High		98.3	102.6	4.72	1.22	93.3	99.2	102.4	103.8	101.3	102.5	3.642	0	20.9627	3
Q6P2Q9	Pre-mRNA-processing-splicing factor 8 [OS=Homo sapiens]	FALSE	0.958	0	153.765	21.1991	39	75	39	1	2335	273.427	8.84	High	High	High	High	High	High		97	101.2	3.2	1.56	100.5	95	95.4	99.6	102.7	101.3	1.024	0	228.479	39
Q92499	ATP-dependent RNA helicase DDX1 [OS=Homo sapiens]	FALSE	0.958	0	93.7041	36.2162	22	65	22	1	740	82.38	7.23	High	High	High	High	High	High		97.6	101.9	1.38	0.47	99	97.6	96.3	102	101.4	102.3	2.754	0	201.05	22
Q9NW13-1	RNA-binding protein 28 [OS=Homo sapiens]	FALSE	0.958	0	32.5505	14.888	11	19	11	1	759	85.685	9.22	High	High	High	High	High	High		96.8	101	9.01	6.59	88.7	106.1	95.5	107.7	94.4	101	0.677	0	45.7873	11
O75533-1	splicing factor 3B subunit 1 [OS=Homo sapiens]	FALSE	0.958	0	132.158	24.8466	27	82	27	1	1304	145.738	7.09	High	High	High	High	High	High		98	102.3	3.04	1.73	96.7	101.4	95.9	103.2	100.3	103.4	1.966	0	277.656	27
Q92917	G patch domain and KOW motifs-containing protein [OS=Homo sapiens]	FALSE	0.958	0.00370428	4.78088	4.62185	2	3	2	1	476	52.197	6.15	High	High	High	High	High	High		97.3	101.6	3.29	3.12	100.8	96.8	94.4	98.1	104.4	102.3	0.155	0	7.17152	2
O43493-1	Trans-Golgi network integral membrane protein 2 [OS=Homo sapiens]	FALSE	0.957	0	51.7106	28.9583	11	31	11	1	480	51.082	5.73	High	High	High	High	High	High		104.4	109	2.46	1.53	106.9	101.8	104.4	110.6	109.2	107.3	1.712	0	89.1688	11
Q99613	Eukaryotic translation initiation factor 3 subunit C [OS=Homo sapiens]	FALSE	0.957	0	98.8296	25.0821	26	57	26	1	913	105.278	5.68	High	High	High	High	High	High		98.2	102.6	2.33	1.45	98.8	95.7	100.2	103	103.8	100.9	3.217	0	172.004	26
O15143	Actin-related protein 2/3 complex subunit 1B [OS=Homo sapiens]	FALSE	0.957	0	28.0019	26.6129	8	18	8	1	372	40.923	8.35	High	High	High	High	High	High		95.9	100.3	4.69	4.2	94.4	92.4	101	103.5	101.8	95.5	1.976	0	52.1861	8
Q2TAY7	WD40 repeat-containing protein SMU1 [OS=Homo sapiens]	FALSE	0.957	0	31.9299	18.5185	8	17	8	1	513	57.507	7.18	High	High	High	High	High	High		96.3	100.7	7.99	5.21	91.3	105.2	92.5	104.4	94.7	102.9	0.874	0	41.7714	8
P12532	Creatine kinase U-type, mitochondrial [OS=Homo sapiens]	FALSE	0.957	0	103.091	45.0839	12	128	12	1	417	47.007	8.34	High	High	High	High	High	High		97.7	102.1	0.79	1.79	97.9	98.3	96.8	101.1	101	104.2	5.529	0	478.311	12
Q9Y5A9-1	YTH domain-containing family protein 2 [OS=Homo sapiens]	FALSE	0.956	0	20.357	10.0173	6	13	4	1	579	62.296	8.79	High	High	High	High	High	High		96.8	101.2	2.96	2.76	93.6	99.1	97.8	104.2	98.7	100.8	1.404	2	30.471	6
Q9BUP3-3	Isoform 3 of Oxidoreductase HTATIP2 [OS=Homo sapiens]	FALSE	0.956	0	19.2846	14.1304	4	11	4	1	276	30.112	8.38	High	High	High	High	High	High		97.1	101.5	4.2	2.68	93.4	101.5	96.3	104.2	98.7	101.6	0.995	0	35.2937	4
P0C0S5	Histone H2A.Z [OS=Homo sapiens]	FALSE	0.956	0	33.159	53.9062	6	72	4	1	128	13.545	10.58	High	High	High	High	High	High		97.1	101.5	2.59	2.96	99.9	96.4	95	98.5	101.5	104.6	30.623	0	173.743	6
P17480-1	Nucleolar transcription factor 1 [OS=Homo sapiens]	FALSE	0.956	0	40.0811	15.5759	11	24	11	1	764	89.35	5.81	High	High	High	High	High	High		97.5	102	3.56	4.57	95.9	101.5	95	103.5	96.7	105.6	0.778	0	68.3562	11
P62263	40S ribosomal protein S14 [OS=Homo sapiens]	FALSE	0.956	0	36.0174	37.7483	6	50	6	1	151	16.263	10.05	High	High	High	High	High	High		96.9	101.4	6.42	3.1	103.2	96.8	90.8	98.2	101.7	104.4	12.895	0	200.308	6
Q96TA1	Niban-like protein 1 [OS=Homo sapiens]	FALSE	0.956	0	42.5916	17.5603	12	22	12	1	746	84.085	6.19	High	High	High	High	High	High		96.9	101.4	7.54	6.61	89.5	97.2	104.1	108.2	101.3	94.8	1.154	0	61.458	12
O75340	programmed cell death protein 6 [OS=Homo sapiens]	FALSE	0.956	0	12.8357	21.466	4	8	4	1	191	21.855	5.4	High	High	High	High	High	High		95.9	100.4	6.83	1.73	96.5	89.1	102.2	99.6	102.4	99.2	1.31	0	23.6983	4
Q14157-5	Isoform 5 of Ubiquitin-associated protein 2-like [OS=Homo sapiens]	FALSE	0.955	0	98.3594	24.7283	18	53	18	1	1104	116.569	7.02	High	High	High	High	High	High		98	102.5	6.41	5.33	101.7	101.5	90.7	99.8	99	108.8	3.084	0	205.192	18
O15027-5	Isoform 5 of Protein transport protein Sec16A [OS=Homo sapiens]	FALSE	0.955	0.00392098	4.65634	0.999546	2	3	2	1	2201	235.607	5.67	High	High	Not Found	High	High	Not Found		97.6	102.2	1.86	2.1	96.4	98.9		100.7	103.7		0.054	0	8.09605	2
Q00341-1	Vigilin [OS=Homo sapiens]	FALSE	0.955	0	73.5544	21.0568	23	45	23	1	1268	141.368	6.87	High	High	High	High	High	High		96.1	100.6	0.49	0.97	95.5	96.3	96.3	101.6	100.4	99.7	1.035	0	125.029	23
P62136-1	serine/threonine-protein phosphatase PP1-alpha catalytic subunit [OS=Homo sapiens]	FALSE	0.955	0	72.4678	48.7879	13	47	3	1	330	37.488	6.33	High	High	High	High	High	High		97.3	101.9	9.47	5.88	100.3	87	104.6	99.6	108.7	97.3	6.079	10	173.874	13
P22314	Ubiquitin-like modifier-activating enzyme 1 [OS=Homo sapiens]	FALSE	0.955	0	148.009	36.1059	30	96	30	1	1058	117.774	5.76	High	High	High	High	High	High		97.5	102.1	1.87	0.71	98.6	98.4	95.4	101.9	101.4	102.8	3.137	0	317.667	30
Q6UW68	Transmembrane protein 205 [OS=Homo sapiens]	FALSE	0.955	0	13.1985	15.873	2	4	2	1	189	21.184	8.62	High	Not Found	High	High	Not Found	High		96.6	101.2	8.24	7.95	102.3		91	95.5		106.9	2.162	0	15.782	2
Q00839-2	Isoform Short of Heterogeneous nuclear ribonucleoprotein U [OS=Homo sapiens]	FALSE	0.955	0	204.424	41.4392	34	306	2	1	806	88.924	5.78	High	High	High	High	High	High		96	100.6	3.82	3.43	99.2	96.8	92	97.9	99.4	104.4	14.199	0	1056.35	34
Q15785	Mitochondrial import receptor subunit TOM34 [OS=Homo sapiens]	FALSE	0.955	0	61.9235	46.9256	12	37	12	1	309	34.538	8.98	High	High	High	High	High	High		98.1	102.8	4.61	3.12	93.5	98.5	102.5	105.4	103.8	99.2	4.179	0	131.291	12
Q9UKL0	REST corepressor 1 [OS=Homo sapiens]	FALSE	0.955	0.00239521	6.88255	7.88382	3	3	3	1	482	52.996	7.03	High	Not Found	High	High	Not Found	High		96.5	101.1	3.71	1.23	94		99.1	102		100.2	0.259	0	6.00036	3
Q8N766-1	ER membrane protein complex subunit 1 [OS=Homo sapiens]	FALSE	0.954	0	21.8758	8.86203	7	9	7	1	993	111.689	7.66	High	High	High	High	High	High		97	101.6	5.94	6.08	91.3	102.8	96.8	108.6	99.5	96.7	0.327	0	24.4715	7
Q9Y446-2	Isoform PKP3b of Plakophilin-3 [OS=Homo sapiens]	FALSE	0.954	0	70.9048	27.2167	19	38	19	1	812	88.601	9.42	High	High	High	High	High	High		98.5	103.2	3.67	3.99	94.4	99.8	101.3	108	100.8	100.9	1.49	0	100.937	19
P04181-1	Ornithine aminotransferase, mitochondrial [OS=Homo sapiens]	FALSE	0.954	0	39.868	23.2346	8	18	8	1	439	48.504	7.03	High	High	High	High	High	High		96.1	100.7	3.96	2.36	99.1	97.4	91.8	99.4	99.2	103.4	1.555	0	61.3877	8
Q7Z417	Nuclear fragile X mental retardation-interacting protein 2 [OS=Homo sapiens]	FALSE	0.954	0	46.7526	19.8561	10	19	10	1	695	76.075	8.7	High	High	High	High	High	High		98.8	103.6	3.23	4.04	101.5	99.6	95.3	99.8	102.8	108	1.207	0	62.0251	10
P13861	cAMP-dependent protein kinase type II-alpha regulatory subunit [OS=Homo sapiens]	FALSE	0.954	0	57.0278	42.5743	14	29	14	1	404	45.49	5.07	High	High	High	High	High	High		96.3	101	0.64	1.64	96	96	97	100.4	102.8	99.6	2.775	0	90.235	14
Q9NRX4	14 kDa phosphohistidine phosphatase [OS=Homo sapiens]	FALSE	0.954	0	11.8509	32.8	4	11	4	1	125	13.824	6.07	High	High	High	High	High	High		98.4	103.2	1.14	3.25	99.7	97.8	97.7	103.7	106.3	99.6	1.783	0	29.7283	4
Q99627-1	COP9 signalosome complex subunit 8 [OS=Homo sapiens]	FALSE	0.954	0	17.493	30.1435	4	9	4	1	209	23.211	5.38	High	High	High	High	High	High		96.9	101.6	1.34	1.49	96	97.8		102.7	100.5		1.512	0	31.7636	4
Q16891-2	Isoform 2 of MICOS complex subunit MIC60 [OS=Homo sapiens]	FALSE	0.953	0	136.067	46.0509	30	90	3	1	747	82.574	6.57	High	High	High	High	High	High		97.1	101.9	2.23	1.66	97.5	99.1	94.8	100.7	101.1	103.8	4.212	24	287.663	30
Q8TE67-3	Isoform 3 of Epidermal growth factor receptor kinase substrate 8-like protein 3 [OS=Homo sapiens]	FALSE	0.953	0	23.4807	15.9933	8	14	8	1	594	66.906	7.99	High	High	High	High	High	High		97.5	102.3	3.02	2.59	97.3	94.7	100.6	101.6	105.2	100	0.645	0	43.1433	8
Q9UNS2	COP9 signalosome complex subunit 3 [OS=Homo sapiens]	FALSE	0.953	0	17.8596	15.8392	5	7	5	1	423	47.842	6.65	High	High	High	High	High	High		98.2	103	6.94	5.31	99.4	104.4	90.9	104.6	97	107.6	0.532	0	25.3292	5
Q86UE4	protein LYRIC [OS=Homo sapiens]	FALSE	0.953	0	91.3683	40.378	19	48	19	1	582	63.799	9.32	High	High	High	High	High	High		97.6	102.4	2.16	2	96.3	96.4	100	104	103	100.1	4.412	0	155.982	19
Q9Y3B9	RRP15-like protein [OS=Homo sapiens]	FALSE	0.953	0	14.0682	14.1844	5	7	5	1	282	31.465	5.52	High	High	High	High	High	High		98.1	102.9	6.95	6.27	100.8	90.4	103.2	98.1	110.3	100.5	1.054	0	15.9933	5
P13804-1	Electron transfer flavoprotein subunit alpha, mitochondrial [OS=Homo sapiens]	FALSE	0.953	0	91.9778	41.1411	10	80	10	1	333	35.058	8.38	High	High	High	High	High	High		97	101.8	0.64	0.99	96.8	96.5	97.7	101.5	102.9	101	6.406	0	285.428	10
Q9UNE7-1	E3 ubiquitin-protein ligase CHIP [OS=Homo sapiens]	FALSE	0.953	0	19.0824	20.462	6	8	6	1	303	34.834	5.87	High	Not Found	High	High	Not Found	High		96.4	101.2	2.47	2.2	98.1		94.7	99.6		102.8	0.778	0	23.6828	6
Q14160-3	Isoform 3 of Protein scribble homolog [OS=Homo sapiens]	FALSE	0.953	0	24.5627	5.37764	7	9	6	1	1655	177.586	5.11	High	High	High	High	High	High		97.5	102.4	2.65	2.21	97.1	95.2	100.3	100.6	104.9	101.6	0.194	1	26.8317	7
P57737-3	Isoform 3 of Coronin-7 [OS=Homo sapiens]	FALSE	0.953	0	34.1145	10.687	9	21	9	1	1048	114.095	6.33	High	High	High	High	High	High		97.3	102.1	9.37	10.27	100	87.1	104.7	97.7	114	94.5	0.514	0	76.4798	9
Q9H7E9-2	Isoform 2 of UPF0488 protein C8orf33 [OS=Homo sapiens]	FALSE	0.953	0.000352609	8.59165	11.157	2	5	2	1	242	26.432	10.13	High	High	High	High	High	High		99	103.9	7.96	3.25	97.6	107.4	91.9	102.8	101.1	107.7	0.389	0	13.6425	2
Q13813	Spectrin alpha chain, non-erythrocytic 1 [OS=Homo sapiens]	FALSE	0.953	0	613.429	54.2071	116	403	116	1	2472	284.364	5.35	High	High	High	High	High	High		96.8	101.6	0.94	0.45	97.7	95.9	96.8	101.3	102.1	101.4	5.785	0	1300.93	116
Q9H1E3	Nuclear ubiquitous casein and cyclin-dependent kinase substrate 1 [OS=Homo sapiens]	FALSE	0.952	0	65.8056	67.9012	13	57	13	1	243	27.28	5.08	High	High	High	High	High	High		99.3	104.3	3.48	2.56	99.5	102.7	95.8	104.3	101.7	107	25.102	0	183.494	13
Q9Y3A4	Ribosomal RNA-processing protein 7 homolog A [OS=Homo sapiens]	FALSE	0.952	0.000352609	7.89384	14.2857	4	5	4	1	280	32.314	9.58	High	High	High	High	High	High		98	102.9	3.43	1.62	94.6	101.3	98.1	104.6	101.3	102.8	0.848	0	9.51503	4
P16104	Histone H2AX [OS=Homo sapiens]	FALSE	0.952	0	52.2556	43.3566	8	101	3	1	143	15.135	10.74	High	High	High	High	High	High		96.8	101.7	2.5	3.57	97.2	94.2	99	100.2	105.8	99	58.948	1	246.449	8
O75964	ATP synthase subunit g, mitochondrial [OS=Homo sapiens]	FALSE	0.952	0	13.8152	23.301	2	10	2	1	103	11.421	9.64	High	High	High	High	High	High		97.8	102.8	2.68	1.01	95.3	100.5	97.6	102.4	102	103.9	2.162	0	35.0687	2
Q9HDC9	Adipocyte plasma membrane-associated protein [OS=Homo sapiens]	FALSE	0.952	0	29.2554	16.5865	6	12	6	1	416	46.451	6.16	High	High	High	High	High	High		97.3	102.3	2.38	4.46	99.2	98.1	94.7	97.2	106.1	103.5	1.154	0	38.258	6
Q99653	Calcineurin B homologous protein 1 [OS=Homo sapiens]	FALSE	0.952	0.000212179	10.9729	24.6154	3	7	3	1	195	22.442	5.1	High	Not Found	High	High	Not Found	High		96.5	101.4	13.12	4.56	87.6		105.5	104.7		98.2	0.848	0	18.6111	3
Q9UG63-2	Isoform 2 of ATP-binding cassette sub-family F member 2 [OS=Homo sapiens]	FALSE	0.952	0	26.4391	11.9874	7	13	7	1	634	72.397	7.49	High	High	High	High	High	High		95.2	100	2.69	5.62	94.9	97.9	92.8	99.4	94.7	105.9	0.624	0	34.2767	7
Q8NE71-1	ATP-binding cassette sub-family F member 1 [OS=Homo sapiens]	FALSE	0.952	0	96.2035	24.497	18	60	17	1	845	95.866	6.8	High	High	High	High	High	High		98.9	104	2.41	2.19	97.8	101.7	97.3	106.1	101.6	104.2	1.938	1	172.864	18
P27816-1	Microtubule-associated protein 4 [OS=Homo sapiens]	FALSE	0.951	0	151.557	37.3264	38	82	38	1	1152	120.93	5.43	High	High	High	High	High	High		98.1	103.1	1.17	0.87	98.3	99.1	96.9	103.7	102.1	103.6	3.642	0	237.495	38
Q6XQN6-1	nicotinate phosphoribosyltransferase [OS=Homo sapiens]	FALSE	0.951	0	32.5715	14.1264	6	24	6	1	538	57.542	5.68	High	High	High	High	High	High		97.2	102.2	4.74	3.33	101.1	98.4	92.2	98.8	102.1	105.6	0.931	0	69.0994	6
P20645	Cation-dependent mannose-6-phosphate receptor [OS=Homo sapiens]	FALSE	0.951	0	22.4747	19.4946	5	14	5	1	277	30.973	5.83	High	High	High	High	High	High		97.1	102	12.96	13.26	94.6	85.9	110.7	103.2	114.9	88	0.896	0	44.654	5
P05556-1	Integrin beta-1 [OS=Homo sapiens]	FALSE	0.951	0	66.0372	21.0526	16	36	16	1	798	88.357	5.39	High	High	High	High	High	High		95.5	100.4	0.99	3.37	94.4	96	96.2	103.8	97.1	100.3	1.818	0	118.447	16
O96000	NADH dehydrogenase [ubiquinone] 1 beta subcomplex subunit 10 [OS=Homo sapiens]	FALSE	0.951	0	23.7541	38.3721	6	16	6	1	172	20.763	8.48	High	High	High	High	High	High		96.4	101.3	9.68	7.24	107.2	91.1	91	92.9	104.7	106.4	2.831	0	38.4302	6
Q13404-1	Isoform 1 of Ubiquitin-conjugating enzyme E2 variant 1 [OS=Homo sapiens]	FALSE	0.951	0	16.7114	19.9095	5	27	5	1	221	25.78	8.32	High	High	High	High	High	High		98.8	103.9	5.58	3.04	105	97.2	94.3	100.8	103.9	107.1	1.512	0	72.9132	5
P35222	Catenin beta-1 [OS=Homo sapiens]	FALSE	0.951	0	127.617	35.0832	26	94	21	1	781	85.442	5.86	High	High	High	High	High	High		97.9	103	2.6	1.22	100.8	97.1	95.9	101.8	102.9	104.3	4.142	0	303.519	26
P53990-5	Isoform 5 of IST1 homolog [OS=Homo sapiens]	FALSE	0.951	0	18.6656	10.2902	3	7	3	1	379	41.539	5.57	High	High	High	High	High	High		98	103	5.49	4.93	104	96.1	93.8	101	99.3	108.8	0.719	0	25.7042	3
Q9H2U2-2	Isoform 2 of Inorganic pyrophosphatase 2, mitochondrial [OS=Homo sapiens]	FALSE	0.951	0	60.6969	40.4011	12	33	11	1	349	39.613	6.92	High	High	High	High	High	High		96.6	101.6	1.31	2.1	97	95.2	97.7	101.3	103.9	99.6	2.775	0	95.9234	12
Q9UHD8-1	Septin-9 [OS=Homo sapiens]	FALSE	0.951	0	84.2053	34.3003	18	52	18	1	586	65.361	8.97	High	High	High	High	High	High		97.6	102.7	2.57	2.66	100.1	97.7	95.1	101.2	101	105.9	2.548	0	164.335	18
O60716-1	Catenin delta-1 [OS=Homo sapiens]	FALSE	0.951	0	92.3759	29.7521	21	72	21	1	968	108.103	6.23	High	High	High	High	High	High		96.9	101.9	2.71	1.03	99.7	94.5	96.6	101.1	101.6	103.1	1.637	0	238.631	21
Q04941-1	proteolipid protein 2 [OS=Homo sapiens]	FALSE	0.951	0.000352609	7.60941	18.4211	2	7	2	1	152	16.68	7.24	High	High	High	High	High	High		96.1	101.1	2.97	3.29	98	97.5	92.9	100.3	98.3	104.8	1.154	0	19.0263	2
Q96EE3-1	Isoform B of Nucleoporin SEH1 [OS=Homo sapiens]	FALSE	0.951	0.00392098	4.5839	4.51306	2	2	2	1	421	46.549	7.9	High	Not Found	High	High	Not Found	High		98.2	103.3	10.08	10.63	105.2		91.2	95.6		111.1	0.186	0	2.26659	2
Q12904-2	Isoform 2 of Aminoacyl tRNA synthase complex-interacting multifunctional protein 1 [OS=Homo sapiens]	FALSE	0.951	0	75.2934	52.0833	16	76	16	1	336	37.016	8.65	High	High	High	High	High	High		98.3	103.4	1.05	0.69	97.2	98.6	99.2	103.5	104.1	102.7	9	0	233.261	16
P33176	Kinesin-1 heavy chain [OS=Homo sapiens]	FALSE	0.95	0	100.419	26.6874	23	46	23	1	963	109.617	6.51	High	High	High	High	High	High		98	103.1	3.11	2.17	94.6	100.4	98.9	105.4	102.8	101	1.548	0	149.533	23
Q9NVI1-3	Fanconi anemia group I protein [OS=Homo sapiens]	FALSE	0.95	0	18.5085	5.64759	7	9	7	1	1328	149.229	6.74	High	High	High	High	High	High		95.8	100.9	5.59	6.56	99	89.7	98.9	94.8	107.9	99.9	0.204	0	22.3833	7
O43390-1	heterogeneous nuclear ribonucleoprotein r [OS=Homo sapiens]	FALSE	0.95	0	131.524	40.4423	25	169	17	1	633	70.899	8.13	High	High	High	High	High	High		97	102.2	1.98	0.84	97.7	94.9	98.6	101.9	103.1	101.5	7.449	8	528.402	25
P07686	Beta-hexosaminidase subunit beta [OS=Homo sapiens]	FALSE	0.95	0	38.1304	19.964	9	46	9	1	556	63.071	6.76	High	High	High	High	High	High		96.7	101.9	5.76	2.83	101.9	97.4	90.9	98.5	103.7	103.4	1.31	0	134.544	9
Q12849	G-rich sequence factor 1 [OS=Homo sapiens]	FALSE	0.95	0	15.5099	11.0417	4	6	4	1	480	53.093	6.19	High	High	High	High	High	High		95.3	100.4	2.56	1.56	97.9	95	93.1	99.5	99.5	102.2	0.346	0	20.8647	4
P31946	14-3-3 protein beta/alpha [OS=Homo sapiens]	FALSE	0.95	0	129.04	70.3252	15	209	7	1	246	28.065	4.83	High	High	High	High	High	High		96.7	101.8	2.59	2.5	99.3	96.5	94.3	99.2	102	104.3	99	1	698.71	15
P61224-1	Ras-related protein Rap-1b [OS=Homo sapiens]	FALSE	0.949	0	50.1487	41.3043	8	34	4	1	184	20.812	5.78	High	High	High	High	High	High		96.9	102.1	5.82	4.3	103.4	94	93.2	97.1	103.5	105.5	11.115	4	108.332	8
Q93052	Lipoma-preferred partner [OS=Homo sapiens]	FALSE	0.949	0	21.0687	11.6013	5	10	5	1	612	65.704	7.37	High	High	High	High	High	High		95.4	100.5	5.91	8	96.6	89.3	100.4	97.2	109.7	94.7	0.557	0	32.2957	5
Q8TC12	Retinol dehydrogenase 11 [OS=Homo sapiens]	FALSE	0.949	0	19.5577	15.7233	5	8	5	1	318	35.363	8.82	High	High	High	High	High	High		95	100.1	12.73	9.93	103.5	81.2	100.4	92	111.2	97.2	0.931	0	27.7972	5
Q14197	Peptidyl-tRNA hydrolase ICT1, mitochondrial [OS=Homo sapiens]	FALSE	0.949	0	13.6717	18.932	4	9	4	1	206	23.615	10.07	High	High	High	High	High	High		97.9	103.2	6.77	4	105	96.8	91.9	98.5	104.7	106.3	0.848	0	21.1336	4
O75694	nuclear pore complex protein nup155 [OS=Homo sapiens]	FALSE	0.949	0	43.0927	9.84903	10	15	10	1	1391	155.1	6.16	High	High	High	High	High	High		95	100.1	7.04	4.72	102.6	92.2	90.1	97.9	105.5	96.9	0.52	0	46.9318	10
Q6DKI1	60S ribosomal protein L7-like 1 [OS=Homo sapiens]	FALSE	0.949	0.000352609	10.6819	10.9756	3	6	3	1	246	28.643	10.51	High	High	High	High	High	High		98.9	104.2	3.06	1.54	95.6	99.5	101.5	105.8	102.6	104.2	0.54	0	23.4325	3
P05026	Sodium/potassium-transporting ATPase subunit beta-1 [OS=Homo sapiens]	FALSE	0.949	0	62.3448	39.934	10	62	10	1	303	35.039	8.53	High	High	High	High	High	High		95.8	101	1.82	1.94	97.8	95.2	94.5	98.8	102	102.3	7.733	0	195.972	10
P62753	40S RIBOSOMAL PROTEIN S6 [OS=Homo sapiens]	FALSE	0.948	0	58.2118	34.1365	11	73	11	1	249	28.663	10.84	High	High	High	High	High	High		96.8	102	1.98	2.16	98.3	94.6	97.4	99.8	104.2	102.1	13.251	0	228.718	11
Q9BY44-1	Eukaryotic translation initiation factor 2A [OS=Homo sapiens]	FALSE	0.948	0	67.2051	33.8462	16	38	16	1	585	64.949	8.87	High	High	High	High	High	High		97.3	102.6	4.46	4.83	92.5	101	98.2	108	98.3	101.4	2.262	0	112.93	16
O43252	bifunctional 3'-phosphoadenosine 5'-phosphosulfate synthase 1 [OS=Homo sapiens]	FALSE	0.948	0	11.8841	7.05128	3	5	3	1	624	70.788	6.86	High	High	High	High	High	High		98.1	103.4	1.48	1.93	97.5	99.7	97	103	105.6	101.7	0.205	0	15.9444	3
Q9Y262	eukaryotic translation initiation factor 3 subunit L [OS=Homo sapiens]	FALSE	0.948	0	48.8066	20.3901	11	31	11	1	564	66.684	6.34	High	High	High	High	High	High		96.3	101.6	0.47	1.2	96.8	95.9	96.4	101	103	100.8	2.054	0	93.5569	11
P56181-2	Isoform 2 of NADH dehydrogenase [ubiquinone] flavoprotein 3, mitochondrial [OS=Homo sapiens]	FALSE	0.948	0	23.475	15.8562	6	10	5	1	473	50.953	9.17	High	High	High	High	High	High		96.8	102.1	0.91	1.5	95.8	97.1	97.5	102.8	103.1	100.3	0.682	1	30.3368	6
Q92900	Regulator of nonsense transcripts 1 [OS=Homo sapiens]	FALSE	0.948	0	64.8654	19.3977	17	28	17	1	1129	124.267	6.61	High	High	High	High	High	High		96.4	101.7	3.65	2.68	94.4	100.5	94.4	104.5	99.1	101.6	0.88	0	76.8576	17
Q13619-1	cullin-4A [OS=Homo sapiens]	FALSE	0.948	0	39.6754	17.3913	14	24	9	1	759	87.624	8.13	High	High	High	High	High	High		98.1	103.5	5.61	4.93	104	97	93.1	98.7	103	108.8	0.76	3	62.4231	14
O00515	Ladinin-1 [OS=Homo sapiens]	FALSE	0.947	0	119.49	51.6441	26	89	26	1	517	57.097	9.67	High	High	High	High	High	High		97.9	103.4	2.86	1.15	95.3	100.9	97.5	104.7	102.4	103	5.381	0	285.875	26
Q86Y82	Syntaxin-12 [OS=Homo sapiens]	FALSE	0.947	0.00475907	4.32265	5.7971	2	3	2	1	276	31.622	5.59	High	Not Found	High	High	Not Found	High		95.2	100.5	9.92	4.97	88.5		101.9	104		96.9	0.334	0	4.79492	2
P61978-2	Isoform 2 of Heterogeneous nuclear ribonucleoprotein K [OS=Homo sapiens]	FALSE	0.947	0	134.937	51.0776	19	220	19	1	464	50.996	5.33	High	High	High	High	High	High		96.9	102.3	1.11	0.63	95.9	96.7	98.1	102.4	102.9	101.6	9.798	0	766.259	19
Q9BYJ9-1	YTH domain-containing family protein 1 [OS=Homo sapiens]	FALSE	0.947	0	18.4169	9.66011	5	10	3	1	559	60.836	8.79	High	High	High	High	High	High		96.9	102.4	3.46	1.05	95	100.8	95	103.1	101.1	102.9	0.823	1	25.0268	5
Q6PKG0-1	La-related protein 1 [OS=Homo sapiens]	FALSE	0.947	0	81.4963	22.6277	21	58	21	1	1096	123.434	8.82	High	High	High	High	High	High		97.4	102.8	3.06	2.3	97.9	94.2	100.1	102	105.5	101	1.381	0	166.937	21
Q9BT78	COP9 signalosome complex subunit 4 [OS=Homo sapiens]	FALSE	0.947	0	26.1247	21.4286	7	10	7	1	406	46.24	5.83	High	High	High	High	High	High		93.8	99	6.28	5.02	97.8	96.4	87	104.6	95.2	97.3	0.778	0	31.59	7
P50990	T-complex protein 1 subunit theta [OS=Homo sapiens]	FALSE	0.947	0	159.15	55.292	29	127	29	1	548	59.583	5.6	High	High	High	High	High	High		96.7	102.2	2.16	1.48	98.6	94.5	97.1	101.1	103.9	101.5	9.578	0	418.056	29
Q9Y2B0	Protein canopy homolog 2 [OS=Homo sapiens]	FALSE	0.947	0	30.3618	36.8132	5	12	5	1	182	20.639	4.92	High	High	High	High	High	High		97	102.4	5.29	5.04	101.6	91.5	97.9	97.8	108	101.6	2.831	0	39.0783	5
Q92621	Nuclear pore complex protein Nup205 [OS=Homo sapiens]	FALSE	0.947	0	30.2444	4.02584	7	13	7	1	2012	227.776	6.19	High	High	High	High	High	High		95.9	101.4	4.59	3.19	98.2	90.9	98.8	100.2	105	98.9	0.209	0	36.9243	7
P36776	Lon protease homolog, mitochondrial [OS=Homo sapiens]	FALSE	0.946	0	68.3773	20.1251	16	38	16	1	959	106.422	6.39	High	High	High	High	High	High		97	102.5	4.76	3.58	91.9	98	100.9	106.6	101	99.7	1.125	0	111.938	16
Q15181	Inorganic pyrophosphatase [OS=Homo sapiens]	FALSE	0.946	0	109.045	68.8581	16	126	15	1	289	32.639	5.86	High	High	High	High	High	High		97.2	102.7	3.55	2.65	101.1	94.7	95.7	99.6	104.4	104.1	18.953	1	451.504	16
P82094-2	Isoform 2 of TATA element modulatory factor [OS=Homo sapiens]	FALSE	0.946	0.000352609	8.28499	2.73723	3	4	3	1	1096	123.08	4.92	High	High	Not Found	High	High	Not Found		98.6	104.2	2.36	5.21	97	100.3		108.1	100.4		0.098	0	10.7222	3
Q9Y5X3	sorting nexin-5 [OS=Homo sapiens]	FALSE	0.946	0	28.4677	16.0891	7	16	5	1	404	46.787	6.76	High	High	High	High	High	High		96.5	102	2.93	2.04	99.1	93.5	96.9	100	104.2	101.7	1.512	2	44.2833	7
Q92769	Histone deacetylase 2 [OS=Homo sapiens]	FALSE	0.946	0	20.5306	15.3689	6	10	3	1	488	55.329	5.91	High	High	High	High	High	High		97.4	102.9	17.55	12.84	92.6	116.3	83.1	100.2	91.2	117.2	0.638	0	28.634	6
Q9UBQ0-2	Isoform 2 of Vacuolar protein sorting-associated protein 29 [OS=Homo sapiens]	FALSE	0.946	0	19.7518	26.8817	5	13	5	1	186	20.914	7.05	High	High	High	High	High	High		96.8	102.3	5.09	4.42	91.3	98.4	100.8	107.4	100.8	98.8	2.511	0	42.8325	5
Q13418	Integrin-linked protein kinase [OS=Homo sapiens]	FALSE	0.946	0.00292778	5.91286	3.76106	2	3	2	1	452	51.386	8.07	Not Found	High	High	Not Found	High	High		95.4	100.8	1.5	1.46		96.4	94.4		99.8	101.9	0.179	0	7.45702	2
Q96LJ7	Dehydrogenase/reductase SDR family member 1 [OS=Homo sapiens]	FALSE	0.946	0.0025385	6.38038	7.66773	2	2	2	1	313	33.887	7.83	Not Found	High	High	Not Found	High	High		96.2	101.7	17	17.18		107.8	84.7		89.4	114.1	0.292	0	2.80539	2
Q9Y3T9	Nucleolar complex protein 2 homolog [OS=Homo sapiens]	FALSE	0.946	0	27.2495	10.9479	8	17	8	1	749	84.866	5.62	High	High	High	High	High	High		97.1	102.6	4.73	3.6	95.1	93.8	102.3	103.5	105.8	98.6	0.668	0	47.1342	8
P48643	T-complex protein 1 subunit epsilon [OS=Homo sapiens]	FALSE	0.946	0	133.187	55.6377	28	114	27	1	541	59.633	5.66	High	High	High	High	High	High		97.5	103	2.05	1.62	98.3	95.2	98.9	102.4	104.9	101.7	8.412	0	385.023	28
O60613-1	15 kDa selenoprotein [OS=Homo sapiens]	FALSE	0.946	0.000352609	8.6451	15.4321	2	6	2	1	162	17.78	5.03	High	High	High	High	High	High		99.5	105.2	4.21	3.74	104	95.8	98.6	104.6	101.5	109.3	0.668	0	8.99549	2
P49792	E3 SUMO-protein ligase RanBP2 [OS=Homo sapiens]	FALSE	0.946	0	176.076	19.727	47	72	32	1	3224	357.974	6.2	High	High	High	High	High	High		96.5	102	1.71	0.96	94.9	96.3	98.2	103.1	101.9	101.1	0.717	10	206.68	47
P18858	DNA ligase 1 [OS=Homo sapiens]	FALSE	0.946	0.000352609	8.96078	3.1556	3	8	3	1	919	101.673	5.62	High	High	High	High	High	High		97	102.6	5.38	9.41	101.3	91.2	98.5	96.9	113.7	97.1	0.134	0	18.076	3
Q14108-1	Lysosome membrane protein 2 [OS=Homo sapiens]	FALSE	0.946	0	19.0475	12.3431	6	9	6	1	478	54.255	5.14	High	High	High	High	High	High		95.6	101.1	4.54	2.45	100.7	93.3	93	98.8	103.7	100.9	0.738	0	28.1574	6
Q8NBM4-1	Ubiquitin-associated domain-containing protein 2 [OS=Homo sapiens]	FALSE	0.946	0	12.4754	11.0465	3	5	3	1	344	38.938	9.01	High	High	High	High	High	High		97.4	102.9	4.63	2.62	96.4	93.4	102.3	101.5	106.1	101.2	0.585	0	13.8695	3
P15104	Glutamine synthetase [OS=Homo sapiens]	FALSE	0.945	0.000352609	8.50203	8.31099	3	8	3	1	373	42.037	6.89	High	High	High	High	High	High		94	99.4	2.82	6.74	91.4	93.8	96.7	107.1	96.1	94.9	0.413	0	27.5366	3
Q9H4A3-7	Isoform 6 of Serine/threonine-protein kinase WNK1 [OS=Homo sapiens]	FALSE	0.945	0.00370428	5.08441	0.917755	3	4	3	1	2833	299.54	6.48	High	Not Found	High	High	Not Found	High		95.6	101.2	5.13	5.57	92.1		99.1	105.1		97.2	0.089	0	7.07841	3
O95359	Transforming acidic coiled-coil-containing protein 2 [OS=Homo sapiens]	FALSE	0.945	0.000212179	10.9458	1.5943	3	3	2	1	2948	309.237	4.79	High	Not Found	High	High	Not Found	High		95.4	100.9	7.17	7.07	88.6	102.3	95.3	109	98.5	95.4	0.045	1	6.01174	3
P52789	Hexokinase-2 [OS=Homo sapiens]	FALSE	0.945	0	15.2355	6.10687	5	8	5	1	917	102.313	6.05	High	High	High	High	High	High		96.3	101.9	8.13	7.05	90.8		101.9	107		96.8	0.243	0	23.0268	5
Q96K21	Abscission/NoCut checkpoint regulator [OS=Homo sapiens]	FALSE	0.945	0.00418911	4.39682	3.18471	2	4	2	1	471	51.514	5.73	High	High	Not Found	High	High	Not Found		95.4	101	0.57	5.32	95	95.8		97.2	104.8		0.15	0	6.34923	2
Q9Y5B9	FACT complex subunit SPT16 [OS=Homo sapiens]	FALSE	0.944	0	103.207	22.063	23	71	23	1	1047	119.838	5.66	High	High	High	High	High	High		96.3	102	0.42	0.25	95.9	96.7	96.4	102.2	102.1	101.7	1.943	0	196.762	23
P51148-2	Isoform 2 of Ras-related protein Rab-5C [OS=Homo sapiens]	FALSE	0.944	0	35.2747	31.7269	6	36	4	1	249	27.019	8.66	High	High	High	High	High	High		96.2	101.9	5.89	5.83	101.1	90	97.5	97.1	108.6	100	2.162	2	101.745	6
P36952-1	Serpin B5 [OS=Homo sapiens]	FALSE	0.944	0	80.7308	51.7333	16	58	16	1	375	42.073	6.05	High	High	High	High	High	High		96.9	102.6	4.75	2.91	99	99.9	91.6	100.3	101.4	106	9	0	197.479	16
Q01082-1	Spectrin beta chain, non-erythrocytic 1 [OS=Homo sapiens]	FALSE	0.944	0	438.986	46.489	94	301	8	1	2364	274.439	5.57	High	High	High	High	High	High		96.5	102.2	0.65	0.29	97.1	96.5	95.9	102.3	102.5	101.9	4.055	79	992.14	94
Q15397	Pumilio domain-containing protein KIAA0020 [OS=Homo sapiens]	FALSE	0.944	0	14.2539	7.56173	5	8	5	1	648	73.538	9.64	High	High	High	High	High	High		96.7	102.4	21.65	12.6	119.5	78.4	92.2	88.1	113.1	106.2	0.425	0	18.3706	5
Q9NX63	MICOS complex subunit MIC19 [OS=Homo sapiens]	FALSE	0.943	0	34.6157	41.4097	10	24	10	1	227	26.136	8.28	High	High	High	High	High	High		96.5	102.2	3.06	1.43	97.1	93.2	99	102.8	103.4	100.6	3.084	0	77.4774	10
Q15050	Ribosome biogenesis regulatory protein homolog [OS=Homo sapiens]	FALSE	0.943	0	24.0926	23.2877	8	19	8	1	365	41.168	10.7	High	High	High	High	High	High		96.8	102.7	2.88	3.12	94.8	100	95.7	102.9	99.4	105.7	1.371	0	45.2618	8
Q9P2I0	Cleavage and polyadenylation specificity factor subunit 2 [OS=Homo sapiens]	FALSE	0.943	0	12.0517	4.4757	2	4	2	1	782	88.431	5.11	High	High	High	High	High	High		97.1	103	15.51	9.49	114.3	86.4	90.5	92.4	104.8	111.7	0.166	0	9.52011	2
Q8IWB7	WD repeat and FYVE domain-containing protein 1 [OS=Homo sapiens]	FALSE	0.943	0	14.7136	12.6829	4	6	4	1	410	46.293	7.33	High	High	High	High	High	High		96.6	102.5	2.49	1.58	99.3	95.8	94.7	101.8	101.3	104.3	0.425	0	19.8825	4
P55265-4	Isoform 4 of Double-stranded RNA-specific adenosine deaminase [OS=Homo sapiens]	FALSE	0.943	0	101.899	24.5863	26	55	26	1	1269	140.749	8.56	High	High	High	High	High	High		97.3	103.2	4.3	2.23	100	92.5	99.4	101.9	105.9	101.9	1.371	0	157.294	26
Q9H4A4	aminopeptidase B [OS=Homo sapiens]	FALSE	0.943	0	79.75	34.3077	18	51	18	1	650	72.549	5.74	High	High	High	High	High	High		97.2	103.1	2.85	2.37	97.9	99.5	94.1	103.8	100.3	105.1	2.831	0	168.176	18
P00491	purine nucleoside phosphorylase [OS=Homo sapiens]	FALSE	0.942	0	75.4097	62.2837	13	74	13	1	289	32.097	6.95	High	High	High	High	High	High		96.4	102.3	3.36	1.43	94.8	94.4	100.2	102.3	103.8	100.9	4.926	0	259.572	13
Q96DI7-2	Isoform 2 of U5 small nuclear ribonucleoprotein 40 kDa protein [OS=Homo sapiens]	FALSE	0.942	0	41.4711	22.0049	8	16	8	1	409	44.488	7.9	High	High	High	High	High	High		97	102.9	4.03	5.78	92.8	97.7	100.5	109.8	99.9	99.1	2.548	0	55.1747	8
Q9UDY2-7	Isoform 7 of Tight junction protein ZO-2 [OS=Homo sapiens]	FALSE	0.942	0	111.435	25.1433	28	61	28	1	1221	137.258	8.05	High	High	High	High	High	High		97.5	103.5	0.81	1.4	96.6	97.8	98.1	105.1	102.6	102.7	1.339	0	200.943	28
P49915	GMP synthase [glutamine-hydrolyzing] [OS=Homo sapiens]	FALSE	0.942	0	126.469	46.6089	30	84	30	1	693	76.667	6.87	High	High	High	High	High	High		95.7	101.5	2.26	2.42	95.9	93.4	97.7	102.4	103.4	98.8	5.641	0	227.586	30
Q5JPH6-2	Isoform 2 of Probable glutamate--tRNA ligase, mitochondrial [OS=Homo sapiens]	FALSE	0.942	0	11.8128	7.49064	4	6	4	1	534	59.951	8.07	High	High	High	High	High	High		95.3	101.2	5.99	5.42	101.2	94.8	89.8	96.8	99.3	107.3	0.301	0	18.675	4
Q9Y333	U6 snRNA-associated Sm-like protein LSm2 [OS=Homo sapiens]	FALSE	0.942	0	20.5689	38.9474	3	23	3	1	95	10.828	6.52	High	High	High	High	High	High		97	103	4.1	3.19	92.7	97.6	100.6	104.2	105.5	99.3	4.179	0	82.4201	3
Q9Y3I0	tRNA-splicing ligase RtcB homolog [OS=Homo sapiens]	FALSE	0.941	0	62.9852	33.6634	14	36	14	1	505	55.175	7.23	High	High	High	High	High	High		97.3	103.4	2.9	3.07	97.4	94.5	100.1	101.7	107	101.4	2.981	0	118.726	14
Q15029	116 kDa U5 small nuclear ribonucleoprotein component [OS=Homo sapiens]	FALSE	0.941	0	73.0783	20.1646	17	39	16	1	972	109.366	5	High	High	High	High	High	High		96.2	102.2	8.24	7.51	100	101.5	87.1	99.6	96.2	110.9	1.36	0	120.784	17
P43686	26S protease regulatory subunit 6B [OS=Homo sapiens]	FALSE	0.941	0	50.0132	42.823	13	25	13	1	418	47.337	5.21	High	High	High	High	High	High		97.2	103.3	1.98	2.43	96.5	99.4	95.7	104.6	100.4	104.9	3.365	0	65.7135	13
Q8WWM7-3	Isoform 3 of Ataxin-2-like protein [OS=Homo sapiens]	FALSE	0.941	0	48.083	14.0383	12	25	11	1	1097	115.511	8.66	High	High	High	High	High	High		95.6	101.6	3.09	2.73	94.2	93.7	99	102.6	103.8	98.5	0.974	1	77.9	12
P55209	Nucleosome assembly protein 1-like 1 [OS=Homo sapiens]	FALSE	0.941	0	51.841	36.8286	9	50	3	1	391	45.346	4.46	High	High	High	High	High	High		96.2	102.3	7.15	4.29	103.7	95	90.1	97.3	105.3	104.3	5.31	5	174.31	9
Q86UP2-1	Kinectin [OS=Homo sapiens]	FALSE	0.94	0	78.9848	17.5387	23	46	23	1	1357	156.179	5.64	High	High	High	High	High	High		97	103.1	2.18	2.6	95.2	99.3	96.5	106	100.7	102.7	0.789	0	123.739	23
P18754-2	Isoform 2 of Regulator of chromosome condensation [OS=Homo sapiens]	FALSE	0.94	0	47.2142	26.9912	8	29	8	1	452	48.115	8.16	High	High	High	High	High	High		96.3	102.4	1.55	1.7	95.9	98	95.1	101.4	101.4	104.4	2.34	0	101.522	8
Q9NTK5-1	obg-like ATPase 1 [OS=Homo sapiens]	FALSE	0.94	0	57.7843	39.6465	16	42	16	1	396	44.715	7.81	High	High	High	High	High	High		98.1	104.3	3.35	4.33	101.8	96.6	95.8	99.9	104.2	108.9	4.38	0	123.435	16
P61086	Ubiquitin-conjugating enzyme E2 K [OS=Homo sapiens]	FALSE	0.94	0	27.8531	33	6	17	6	1	200	22.393	5.44	High	High	High	High	High	High		96.9	103	2.32	2	99.5	95.7	95.5	100.9	105.1	103.1	2.162	0	52.9849	6
P30740	Leukocyte elastase inhibitor [OS=Homo sapiens]	FALSE	0.94	0	69.8393	41.1609	14	62	14	1	379	42.715	6.28	High	High	High	High	High	High		97.3	103.5	2.53	1.95	95.3	96.6	100.1	104.8	104.5	101.2	5.062	0	198.055	14
P13667	Protein disulfide-isomerase A4 [OS=Homo sapiens]	FALSE	0.94	0	213.982	59.0698	35	303	35	1	645	72.887	5.07	High	High	High	High	High	High		97.4	103.6	1.04	0.88	98.5	96.5	97.2	102.5	104.2	104.1	15.496	0	916.998	35
Q9NVP1	ATP-dependent RNA helicase DDX18 [OS=Homo sapiens]	FALSE	0.94	0	91.2977	32.5373	21	57	21	1	670	75.359	9.5	High	High	High	High	High	High		96.8	102.9	1.09	1.08	96.6	95.8	97.9	102.2	104.2	102.4	3.948	0	154.263	21
Q9Y2X3	Nucleolar protein 58 [OS=Homo sapiens]	FALSE	0.94	0	83.4697	33.0813	17	55	17	1	529	59.541	8.92	High	High	High	High	High	High		97.1	103.3	0.41	1.25	97	96.9	97.6	102.8	102.4	104.8	4.012	0	160.281	17
Q9BUQ8	Probable ATP-dependent RNA helicase DDX23 [OS=Homo sapiens]	FALSE	0.94	0	26.5895	13.5366	9	12	9	1	820	95.524	9.55	High	High	High	High	High	High		97.1	103.3	5.2	5.65	94.6	102.9	93.8	105.1	96.8	108	0.478	0	29.2943	9
P06865	Beta-hexosaminidase subunit alpha [OS=Homo sapiens]	FALSE	0.94	0.000352609	7.52882	5.29301	3	4	3	1	529	60.664	5.16	High	High	High	High	High	High		95.8	101.9	7.04	5.89		91	100.5		106.1	97.7	0.292	0	10.8087	3
O60218	Aldo-keto reductase family 1 member B10 [OS=Homo sapiens]	FALSE	0.94	0	22.9928	22.7848	5	16	5	1	316	35.997	7.84	High	High	High	High	High	High		99.1	105.4	9.12	2.65	90.3	98.5	108.3	108.6	104.1	103.5	0.931	0	36.6765	5
P17174	Aspartate aminotransferase, cytoplasmic [OS=Homo sapiens]	FALSE	0.94	0	52.2104	30.9927	11	30	11	1	413	46.219	7.01	High	High	High	High	High	High		97	103.2	2.02	0.22	95	98.9	97	102.9	103.4	103.3	2.594	0	99.4312	11
Q9HC35	Echinoderm microtubule-associated protein-like 4 [OS=Homo sapiens]	FALSE	0.94	0	31.1609	10.0917	9	17	9	1	981	108.848	6.4	High	High	High	High	High	High		95	101.1	1.85	3.86	93	95.7	96.4	105.6	98.9	98.9	0.421	0	52.833	9
O75400	pre-mRNA-processing factor 40 homolog A [OS=Homo sapiens]	FALSE	0.939	0	44.0442	11.3898	11	23	11	1	957	108.737	7.56	High	High	High	High	High	High		97.2	103.5	2.63	1.93	100.1	95.1	96.5	102.1	102.6	105.8	0.962	0	70.7104	11
Q9H6R4-1	Nucleolar protein 6 [OS=Homo sapiens]	FALSE	0.939	0	13.641	3.31588	4	7	4	1	1146	127.513	7.64	High	High	High	High	High	High		95.5	101.7	7.03	2.39	87.8	100.1	98.5	103.9	99.1	102.1	0.172	0	21.5925	4
P28799	Granulins [OS=Homo sapiens]	FALSE	0.939	0	36.7301	17.032	7	21	7	1	593	63.5	6.83	High	High	High	High	High	High		95.9	102.2	4.17	4.35	91.6	96.8	99.4	107.2	98.9	100.4	1.096	0	64.0903	7
Q13045-1	protein flightless-1 homolog [OS=Homo sapiens]	FALSE	0.939	0	50.7017	13.2388	13	25	13	1	1269	144.659	6.05	High	High	High	High	High	High		95.3	101.6	3.92	2.98	95.8	91.4	98.8	102	104.4	98.4	0.546	0	71.648	13
Q9BY43-2	Isoform 2 of Charged multivesicular body protein 4a [OS=Homo sapiens]	FALSE	0.939	0	12.5661	12.0755	3	8	3	1	265	29.785	5.14	High	High	High	High	High	High		96.8	103.2	4.23	2.77	100.5	97.6	92.4	99.9	105	104.7	0.585	0	28.8335	3
Q9GZZ1-1	N-alpha-acetyltransferase 50 [OS=Homo sapiens]	FALSE	0.939	0	29.4219	37.8698	6	19	6	1	169	19.386	8.81	High	High	High	High	High	High		95.1	101.4	1.35	0.59	93.9	96.5	95	101.7	100.7	101.7	4.623	0	58.3513	6
Q8WTT2	Nucleolar complex protein 3 homolog [OS=Homo sapiens]	FALSE	0.938	0.000352609	8.88428	2.375	2	4	2	1	800	92.49	9.17	High	High	Not Found	High	High	Not Found		95.2	101.5	31.47	21.04	74.1	116.4		116.6	86.4		0.174	0	10.6036	2
P82912-1	28S ribosomal protein S11, mitochondrial [OS=Homo sapiens]	FALSE	0.938	0.00538966	4.2003	13.4021	2	3	2	1	194	20.603	10.81	High	Not Found	High	High	Not Found	High		96.3	102.6	7.27	3.34	101.2		91.3	100.2		105	0.52	0	5.74229	2
P56545-2	Isoform 2 of C-terminal-binding protein 2 [OS=Homo sapiens]	FALSE	0.938	0	28.4532	9.13706	9	18	6	1	985	106.121	8.02	High	High	High	High	High	High		95.8	102.2	7.12	2.71	91.5	92.3	103.7	105.2	101.5	99.8	0.477	3	44.5056	9
Q9H4G0-2	Isoform 2 of Band 4.1-like protein 1 [OS=Homo sapiens]	FALSE	0.938	0	40.5565	18.9987	12	21	11	1	779	87.591	5.92	High	High	High	High	High	High		94.4	100.7	8.12	6.52	85.9	100.9	96.4	107.6	99.9	94.5	0.778	0	55.6447	12
P15374	Ubiquitin carboxyl-terminal hydrolase isozyme L3 [OS=Homo sapiens]	FALSE	0.937	0	33.2194	35.6522	6	16	6	1	230	26.166	4.92	High	High	High	High	High	High		95.7	102.1	15.1	8.5	111.1	82.5	93.3	93.1	110.4	102.6	3.125	0	49.774	6
Q14166	Tubulin--tyrosine ligase-like protein 12 [OS=Homo sapiens]	FALSE	0.937	0	39.8142	19.5652	10	19	10	1	644	74.356	5.53	High	High	High	High	High	High		96.6	103	4.39	4.71	101.4	93.6	94.8	97.5	105	106.6	1.021	0	56.7346	10
O95232-1	Luc7-like protein 3 [OS=Homo sapiens]	FALSE	0.937	0	24.7926	18.5185	8	15	8	1	432	51.435	9.79	High	High	High	High	High	High		97.5	104.1	7.59	7.17	104.5	98.4	89.8	96.7	103.9	111.6	1.683	0	40.7427	8
P26196	Probable ATP-dependent RNA helicase DDX6 [OS=Homo sapiens]	FALSE	0.937	0	55.7332	30.6418	11	24	11	1	483	54.382	8.66	High	High	High	High	High	High		97.1	103.6	4.67	4.32	95.3	102.3	93.8	105.3	98.6	107	2.29	0	83.4838	11
Q8IZL8	Proline-, glutamic acid- and leucine-rich protein 1 [OS=Homo sapiens]	FALSE	0.937	0	17.2654	6.54867	4	5	4	1	1130	119.624	4.34	High	Not Found	High	High	Not Found	High		97.1	103.6	16.22	12.52	108.2		85.9	94.4		112.8	0.334	0	16.2317	4
O15264	Mitogen-activated protein kinase 13 [OS=Homo sapiens]	FALSE	0.937	0.000352609	10.7424	9.0411	3	6	3	1	365	42.063	8.38	High	High	High	High	High	High		96.4	102.9	2.15	1.79	95.3	95.1	98.8	104.2	103.7	100.8	0.492	0	17.3533	3
O00273-1	DNA fragmentation factor subunit alpha [OS=Homo sapiens]	FALSE	0.937	0	15.5505	19.3353	5	7	5	1	331	36.5	4.79	High	High	High	High	High	High		101.1	108	2.79	7.74	101.7	103.6	98.1	103.4	102.9	117.6	0.778	0	18.5932	5
P31942	Heterogeneous nuclear ribonucleoprotein H3 [OS=Homo sapiens]	FALSE	0.937	0	62.9256	39.5954	10	37	9	1	346	36.903	6.87	High	High	High	High	High	High		95.4	101.8	1.6	2.44	93.8	95.5	96.8	104.2	99.2	102	4.179	0	108.657	10
Q9UQE7	Structural maintenance of chromosomes protein 3 [OS=Homo sapiens]	FALSE	0.937	0	101.573	23.6647	27	46	27	1	1217	141.454	7.18	High	High	High	High	High	High		96.4	102.9	3.48	2.79	92.5	98.3	98.4	106.2	101.4	101.2	1.195	0	151.7	27
P11021	78 kDa glucose-regulated protein [OS=Homo sapiens]	FALSE	0.936	0	271.891	59.3272	39	567	36	1	654	72.288	5.16	High	High	High	High	High	High		96.6	103.2	1.01	0.43	95.5	97	97.4	103.7	102.9	103	42.067	0	2019.97	39
O75643-1	U5 small nuclear ribonucleoprotein 200 kDa helicase [OS=Homo sapiens]	FALSE	0.936	0	156.607	24.0169	47	101	47	1	2136	244.353	6.06	High	High	High	High	High	High		96.3	102.8	4.3	2.44	92	100.3	96.5	104.9	100	103.6	1.595	0	269.879	47
Q9H7N4	Splicing factor, arginine/serine-rich 19 [OS=Homo sapiens]	FALSE	0.936	0.00239521	7.02111	1.44817	2	3	2	1	1312	139.186	9.25	High	High	High	High	High	High		96.6	103.2	10.11	5.3	85.6	99.9	104.3	109	102.5	98.1	0.084	0	7.89654	2
Q9BZE1	39S ribosomal protein L37, mitochondrial [OS=Homo sapiens]	FALSE	0.936	0	29.6235	24.1135	8	11	8	1	423	48.087	8.59	High	High	High	High	High	High		97.3	104	3.65	5.33	100.9	97.4	93.8	98.5	103.9	109.5	0.911	0	35.0858	8
Q14919-2	Isoform 2 of Dr1-associated corepressor [OS=Homo sapiens]	FALSE	0.936	0.00239521	6.66068	8.53081	2	3	2	1	211	23.133	5.27	Not Found	High	High	Not Found	High	High		95.9	102.5	4.14	3.22		98.7	93.1		100.2	104.9	0.585	0	8.4361	2
Q9HAV4	exportin-5 [OS=Homo sapiens]	FALSE	0.936	0	39.3297	10.1329	10	21	10	1	1204	136.222	5.8	High	High	High	High	High	High		96.4	103.1	1.75	1.17	94.9	96.2	98.2	104.5	102.4	102.3	0.396	0	60.3903	10
Q9NTI5	Sister chromatid cohesion protein PDS5 homolog B [OS=Homo sapiens]	FALSE	0.936	0	65.6255	16.4478	21	30	20	1	1447	164.563	8.47	High	High	High	High	High	High		95.9	102.5	3.34	1.26	94.3	99.6	93.8	102.8	101.1	103.6	0.691	1	84.2575	21
P23786	Carnitine O-palmitoyltransferase 2, mitochondrial [OS=Homo sapiens]	FALSE	0.935	0.000352609	10.1548	5.77508	3	3	3	1	658	73.73	8.18	High	Not Found	High	High	Not Found	High		94.6	101.1	0.79	0.48	94.1		95.1	100.8		101.5	0.174	0	9.87122	3
P52209	6-phosphogluconate dehydrogenase, decarboxylating [OS=Homo sapiens]	FALSE	0.935	0	92.7078	35.8178	15	66	15	1	483	53.106	7.23	High	High	High	High	High	High		96.8	103.5	4.32	2.86	92.5	100.8	97.1	106.6	100.7	103.1	4.412	0	223.893	15
Q9NX40	OCIA domain-containing protein 1 [OS=Homo sapiens]	FALSE	0.935	0	19.9046	23.6735	5	13	5	1	245	27.609	7.49	High	High	High	High	High	High		95.6	102.2	5.28	2.53	93.6	101.4	91.9	103.4	99.3	104.1	2.162	0	46.0365	5
P06744	glucose-6-phosphate isomerase [OS=Homo sapiens]	FALSE	0.935	0	85.3095	37.4552	17	93	17	1	558	63.107	8.32	High	High	High	High	High	High		95.3	101.9	2.46	2.42	96.1	92.7	97.2	100.4	104.8	100.6	3.354	0	317.644	17
Q7L014	probable ATP-dependent RNA helicase DDX46 [OS=Homo sapiens]	FALSE	0.935	0	83.345	24.4423	22	48	22	1	1031	117.29	9.29	High	High	High	High	High	High		96.5	103.2	3.07	2.55	99.6	96	93.8	100.3	103.6	105.5	1.383	0	145.17	22
Q9GZR7	ATP-dependent RNA helicase DDX24 [OS=Homo sapiens]	FALSE	0.935	0	25.8294	11.0594	6	8	6	1	859	96.271	9.06	High	High	High	High	High	High		96.7	103.4	2.13	2.05	96.1	94.9	98.9	104.8	101	104.4	0.304	0	27.0366	6
P51812	Ribosomal protein S6 kinase alpha-3 [OS=Homo sapiens]	FALSE	0.935	0	28.682	12.8378	8	9	3	1	740	83.683	6.89	High	High	Not Found	High	High	Not Found		94.4	100.9	3.17	2.22	96.5	92.2		99.4	102.5		0.468	0	25.4414	8
Q9NQG5	regulation of nuclear pre-mRNA domain-containing protein 1B [OS=Homo sapiens]	FALSE	0.935	0	16.4678	17.4847	5	8	5	1	326	36.877	5.97	High	High	High	High	High	High		95.8	102.5	3.14	1.36	99.3	94	94.1	100.9	103.1	103.5	0.896	0	23.9917	5
Q96T51	RUN and FYVE domain-containing protein 1 [OS=Homo sapiens]	FALSE	0.935	0	14.2808	6.07345	4	6	4	1	708	79.767	5.74	High	High	High	High	High	High		95.4	102	6.57	3.05	101.3	95.9	88.9	99.4	101.2	105.5	0.182	0	12.1925	4
P00390	Glutathione reductase, mitochondrial [OS=Homo sapiens]	FALSE	0.935	0	41.0908	26.0536	9	18	9	1	522	56.221	8.5	High	High	High	High	High	High		98.2	105.1	7	4.03	99.2	104.5	90.9	104.3	101.3	109.6	1.395	0	57.7841	9
O43290	U4/U6.U5 tri-snRNP-associated protein 1 [OS=Homo sapiens]	FALSE	0.934	0	52.9461	18.5	10	19	10	1	800	90.2	6.13	High	High	High	High	High	High		96.6	103.3	4.45	2.24	91.6	99	99.1	105.8	102.9	101.3	0.974	0	60.085	10
Q5T3I0-3	Isoform 3 of G patch domain-containing protein 4 [OS=Homo sapiens]	FALSE	0.934	0	18.5908	10.4213	5	9	5	1	451	50.897	9.63	High	High	High	High	High	High		96.6	103.4	1.59	3.82	97.2	97.8	94.9	101	101.3	108	0.468	0	28.6238	5
Q969S3	Zinc finger protein 622 [OS=Homo sapiens]	FALSE	0.934	0	14.3071	10.9015	5	8	5	1	477	54.237	6.15	High	High	High	High	High	High		96.3	103.1	3.77	2	97.2	99.4	92.3	101.4	102.5	105.4	0.487	0	21.6559	5
Q9BTT6	Leucine-rich repeat-containing protein 1 [OS=Homo sapiens]	FALSE	0.934	0.000352609	10.7551	8.96947	3	5	2	1	524	59.205	5.02	High	High	High	High	High	High		95.1	101.8	5.48	3.66	89.6	100	95.8	105	97.7	102.8	0.25	0	15.2022	3
O75330-3	Isoform 3 of Hyaluronan mediated motility receptor [OS=Homo sapiens]	FALSE	0.934	0.000352609	7.51713	4.27586	3	4	3	1	725	84.177	5.9	High	Not Found	High	High	Not Found	High		97.1	104	1.14	0.24	97.9		96.3	104.2		103.8	0.129	0	8.55485	3
Q15003	Condensin complex subunit 2 [OS=Homo sapiens]	FALSE	0.934	0	14.6942	6.74764	4	5	4	1	741	82.511	5.06	High	High	High	High	High	High		96.5	103.3	7.81	4.73	100.1	101.5	87.8	98.3	103.7	108	0.274	0	13.0435	4
Q13423	NAD(P) transhydrogenase, mitochondrial [OS=Homo sapiens]	FALSE	0.934	0	91.1047	23.2965	21	44	21	1	1086	113.823	8.09	High	High	High	High	High	High		96.7	103.5	1.56	1.81	98	95	97.1	103.1	105.6	101.9	2.162	0	122.243	21
Q7L2H7	Eukaryotic translation initiation factor 3 subunit M [OS=Homo sapiens]	FALSE	0.934	0	22.3651	17.3797	5	17	5	1	374	42.476	5.63	High	High	High	High	High	High		96	102.8	3.15	0.86	94.2	99.5	94.3	103.2	103.4	101.8	0.823	0	61.1862	5
Q9UIJ7-1	GTP:AMP phosphotransferase AK3, mitochondrial [OS=Homo sapiens]	FALSE	0.934	0	26.9509	34.8018	7	12	7	1	227	25.55	9.16	High	High	High	High	High	High		96.6	103.4	12.99	6.77		87.7	105.4		108.4	98.5	1.637	0	26.9955	7
Q13243-1	Serine/arginine-rich splicing factor 5 [OS=Homo sapiens]	FALSE	0.934	0	32.4245	18.3824	4	23	3	1	272	31.245	11.59	High	High	High	High	High	High		96.9	103.8	3.98	3.55	101.3	95.1	94.2	99.7	106.9	104.8	2.162	0	75.4481	4
Q9HCC0-1	Methylcrotonoyl-CoA carboxylase beta chain, mitochondrial [OS=Homo sapiens]	FALSE	0.933	0	55.1795	28.4192	13	35	13	1	563	61.294	7.68	High	High	High	High	High	High		95.7	102.5	0.94	0.39	96.5	95.7	94.7	102.9	102.5	102.1	1.352	0	132.759	13
Q5RI15-2	Isoform 2 of Cytochrome c oxidase protein 20 homolog [OS=Homo sapiens]	FALSE	0.933	0.000352609	7.90613	20	2	10	2	1	130	14.659	8.81	High	High	High	High	High	High		96.5	103.3	5.44	0.66		100.2	92.8		102.9	103.8	0.931	0	31.5981	2
Q9Y3D9	28S ribosomal protein S23, mitochondrial [OS=Homo sapiens]	FALSE	0.933	0	11.9266	18.9474	3	6	3	1	190	21.757	8.9	High	High	High	High	High	High		96.1	102.9	2.55	6.82	97.1	97.9	93.3	100.9	97.2	110.8	0.701	0	21.0656	3
P62258-1	14-3-3 protein epsilon [OS=Homo sapiens]	FALSE	0.933	0	137.217	70.5882	19	217	16	1	255	29.155	4.74	High	High	High	High	High	High		97	103.9	2.01	1.44	96.8	95.1	99	103.3	105.6	102.8	99	0	716.436	19
P09874	Poly [ADP-ribose] polymerase 1 [OS=Homo sapiens]	FALSE	0.933	0	238.242	46.2525	51	162	51	1	1014	113.012	8.88	High	High	High	High	High	High		96.3	103.3	1.96	0.86	97.9	96.9	94.2	102.8	102.7	104.3	9.758	0	510.122	51
P35914	Hydroxymethylglutaryl-CoA lyase, mitochondrial [OS=Homo sapiens]	FALSE	0.933	0.000352609	7.23726	10.4615	4	9	4	1	325	34.338	8.54	High	High	High	High	High	High		97.5	104.5	0.89	2.28	96.8	98.1		106.2	102.8		0.668	0	13.6097	4
P05198	Eukaryotic translation initiation factor 2 subunit 1 [OS=Homo sapiens]	FALSE	0.932	0	85.8329	53.0159	16	58	16	1	315	36.089	5.08	High	High	High	High	High	High		96.7	103.7	2.58	1.99	99.6	95.6	94.9	101.4	105.3	104.4	9	0	188.707	16
Q14684	Ribosomal RNA processing protein 1 homolog B [OS=Homo sapiens]	FALSE	0.932	0.000352609	8.23404	4.35356	3	6	3	1	758	84.375	9.76	High	High	High	High	High	High		96.6	103.6	7.56	8.05	93.7	104.9	91.1	108.3	93.9	108.5	0.194	0	14.0094	3
Q9NV06	DDB1- and CUL4-associated factor 13 [OS=Homo sapiens]	FALSE	0.932	0.00370428	4.86752	6.51685	2	2	2	1	445	51.369	9.19	Not Found	High	High	Not Found	High	High		93.5	100.3	0.83	5.61		92.9	94		104.3	96.3	0.16	0	3.16597	2
P58546	Myotrophin [OS=Homo sapiens]	FALSE	0.932	0	16.0256	22.0339	2	11	2	1	118	12.887	5.52	High	High	High	High	High	High		95.7	102.7	5.72	5.64	91.5	101.9	93.7	105.6	96	106.4	2.162	0	36.0929	2
Q8WVV4-1	Isoform 1 of Protein POF1B [OS=Homo sapiens]	FALSE	0.931	0	65.9916	30.7563	17	42	17	1	595	68.653	6.35	High	High	High	High	High	High		95.9	103	4.52	4.77	97.3	99.4	91	100.2	100	108.6	2.924	0	134.19	17
P39748	Flap endonuclease 1 [OS=Homo sapiens]	FALSE	0.931	0	57.2595	38.9474	10	42	10	1	380	42.566	8.62	High	High	High	High	High	High		96.5	103.6	5.71	3.6	90.4	101.2	97.7	107.6	100.2	102.9	2.481	0	131.088	10
P30419	glycylpeptide N-tetradecanoyltransferase 1 [OS=Homo sapiens]	FALSE	0.931	0	36.4434	15.5242	7	17	7	1	496	56.77	7.8	High	High	High	High	High	High		94.9	102	10.11	6.5	102.3	84.1	98.5	98.9	109.6	97.4	1.219	0	56.4343	7
O76021	Ribosomal L1 domain-containing protein 1 [OS=Homo sapiens]	FALSE	0.93	0	92.0515	38.9796	22	75	22	1	490	54.939	10.13	High	High	High	High	High	High		96.4	103.6	1.69	0.83	94.8	98.1	96.3	104.5	103.4	102.8	13.251	0	208.831	22
P28062-1	Proteasome subunit beta type-8 [OS=Homo sapiens]	FALSE	0.93	0	28.3232	30.0725	8	15	8	1	276	30.335	7.43	High	High	High	High	High	High		96.2	103.4	3.52	2.43	93.9	100.1	94.7	105.9	100.9	103.4	1.783	0	53.0543	8
Q5JRA6-1	Melanoma inhibitory activity protein 3 [OS=Homo sapiens]	FALSE	0.93	0	42.0484	7.86576	12	18	12	1	1907	213.57	4.84	High	High	High	High	High	High		95.6	102.7	9.82	10.75	88.9	106.3	91.6	113.1	91.1	104	0.25	0	56.8948	12
P14854	Cytochrome c oxidase subunit 6B1 [OS=Homo sapiens]	FALSE	0.93	0	26.4272	66.2791	5	44	5	1	86	10.186	7.05	High	High	High	High	High	High		96.7	104	1.14	2.51	95.6	96.6	97.8	105.8	105.1	101	12.895	0	130.535	5
P06730-2	Isoform 2 of Eukaryotic translation initiation factor 4E [OS=Homo sapiens]	FALSE	0.93	0	17.0514	20.5645	4	10	4	1	248	28.76	6.42	High	High	High	High	High	High		97.8	105.1	4.74	3.79	93.5	97.1	102.7	109.2	105	101.2	0.719	0	37.5063	4
Q8TBX8-1	Phosphatidylinositol 5-phosphate 4-kinase type-2 gamma [OS=Homo sapiens]	FALSE	0.93	0	16.4293	9.97625	4	7	4	1	421	47.27	6.84	High	High	High	High	High	High		96.3	103.5	2.76	3.92		94.4	98.1		100.6	106.4	0.585	0	17.8711	4
P09622	Dihydrolipoyl dehydrogenase, mitochondrial [OS=Homo sapiens]	FALSE	0.93	0	68.3779	27.3084	12	65	12	1	509	54.143	7.85	High	High	High	High	High	High		95.7	102.9	0.12	1.05	95.7	95.6	95.8	103.5	103.6	101.7	2.981	0	184.951	12
P57735	ras-related protein Rab-25 [OS=Homo sapiens]	FALSE	0.93	0	20.9294	22.5352	4	9	4	1	213	23.481	5.96	High	High	High	High	High	High		96.1	103.4	3.71	0.95	93.6	98.7		104.1	102.7		1.054	0	31.655	4
O60341-2	Isoform 2 of Lysine-specific histone demethylase 1A [OS=Homo sapiens]	FALSE	0.93	0	22.3992	9.81735	7	9	7	1	876	95.096	6.25	High	High	High	High	High	High		95.6	102.8	9.81	6.47	89		102.2	107.5		98.1	0.399	0	19.1109	7
Q99805	Transmembrane 9 superfamily member 2 [OS=Homo sapiens]	FALSE	0.93	0	36.8535	16.2896	7	31	7	1	663	75.725	7.44	High	High	High	High	High	High		97.7	105.1	4.45	3.08	96	94.4	102.6	108.1	105.5	101.6	1.154	0	90.4935	7
P49755	Transmembrane emp24 domain-containing protein 10 [OS=Homo sapiens]	FALSE	0.929	0	24.8476	30.5936	6	22	6	1	219	24.96	7.44	High	High	High	High	High	High		95.6	102.8	4.98	4.67	100.4	90.9	95.4	97.9	107.5	103.2	2.455	0	68.8813	6
P52594-4	Isoform 4 of Arf-GAP domain and FG repeat-containing protein 1 [OS=Homo sapiens]	FALSE	0.929	0	14.3603	10.1027	5	10	5	1	584	60.729	8.56	High	High	High	High	High	High		98.1	105.5	2.17	0.71	96.9	96.8	100.5	104.9	105.3	106.4	0.778	0	33.4489	5
Q9UHB6-4	Isoform 4 of LIM domain and actin-binding protein 1 [OS=Homo sapiens]	FALSE	0.929	0	110.291	44.3421	31	74	31	1	760	85.171	6.76	High	High	High	High	High	High		95.2	102.5	2.24	1.88	96.5	92.7	96.4	102.2	104.5	100.7	3.112	0	198.269	31
P48634-1	Protein PRRC2A [OS=Homo sapiens]	FALSE	0.929	0	36.4907	5.70236	9	16	9	1	2157	228.724	9.45	High	High	High	High	High	High		96.1	103.5	2.16	2.72	94	98.2	96	106.3	100.6	103.5	0.222	0	45.4698	9
Q04837	Single-stranded DNA-binding protein, mitochondrial [OS=Homo sapiens]	FALSE	0.928	0	40.0024	58.7838	9	23	9	1	148	17.249	9.6	High	High	High	High	High	High		95	102.3	3.26	3.06	97.8	95.5	91.6	100.6	100.4	105.9	7.111	0	71.7874	9
Q9BWF3-1	RNA-binding protein 4 [OS=Homo sapiens]	FALSE	0.928	0	26.7855	23.9011	8	13	8	1	364	40.289	7.08	High	High	High	High	High	High		95.8	103.2	6.35	3.54		100.1	91.5		100.6	105.8	1.371	0	36.3489	8
Q15269	Periodic tryptophan protein 2 homolog [OS=Homo sapiens]	FALSE	0.928	0	13.9177	8.05223	4	6	4	1	919	102.387	6.15	High	High	High	High	High	High		95.2	102.6	9.18	4.93	96.3	86	103.3	101.9	108	98	0.202	0	19.162	4
Q15006	ER membrane protein complex subunit 2 [OS=Homo sapiens]	FALSE	0.928	0	20.1563	15.8249	4	9	4	1	297	34.811	6.57	High	High	High	High	High	High		96.1	103.6	7.46	4.77	102.5	97.4	88.4	98.9	103.3	108.7	0.968	0	29.2132	4
P61619	Protein transport protein Sec61 subunit alpha isoform 1 [OS=Homo sapiens]	FALSE	0.927	0	21.6385	11.7647	5	20	5	1	476	52.231	8.06	High	High	High	High	High	High		95.3	102.7	3.04	2.25	93.2	94	98.6	103.7	104.4	100.1	1.239	0	50.8116	5
Q5JTH9-1	RRP12-like protein [OS=Homo sapiens]	FALSE	0.927	0	18.9267	4.85736	5	7	5	1	1297	143.611	8.75	High	High	Not Found	High	High	Not Found		94.4	101.8	6.13	6.27	90.3	98.5		106.3	97.2		0.199	0	17.4817	5
P78417	Glutathione S-transferase omega-1 [OS=Homo sapiens]	FALSE	0.927	0	29.366	29.4606	7	27	7	1	241	27.548	6.6	High	High	High	High	High	High		95.1	102.6	2.13	0.84	95.6	96.9	92.9	102	102.2	103.6	2.652	0	79.427	7
P50995	annexin A11 [OS=Homo sapiens]	FALSE	0.927	0	56.415	25.3465	11	44	10	1	505	54.355	7.65	High	High	High	High	High	High		95.2	102.7	9.81	5.93	104.9	86.3	94.4	96	107.9	104.1	3.806	1	127.717	11
Q8NBN3-1	Transmembrane protein 87A [OS=Homo sapiens]	FALSE	0.927	0.000352609	8.39499	6.30631	3	4	3	1	555	63.389	6.74	High	Not Found	High	High	Not Found	High		99.1	106.8	11.77	6.74	90.8		107.3	111.9		101.7	0.241	0	11.3525	3
P42704	Leucine-rich PPR motif-containing protein, mitochondrial [OS=Homo sapiens]	FALSE	0.927	0	273.924	43.8307	58	252	58	1	1394	157.805	6.13	High	High	High	High	High	High		95.8	103.4	2.4	1.15	94.3	98.5	94.8	104.3	102	103.8	4.817	0	784.162	58
P27695	DNA-(apurinic or apyrimidinic site) lyase [OS=Homo sapiens]	FALSE	0.927	0	85.8718	50.6289	13	42	13	1	318	35.532	8.12	High	High	High	High	High	High		96.2	103.8	2.09	2.34	94.5	95.6	98.4	105.3	105.1	101	10.365	0	133.449	13
P53621-2	Isoform 2 of Coatomer subunit alpha [OS=Homo sapiens]	FALSE	0.927	0	170.684	35.1987	37	110	37	1	1233	139.235	7.59	High	High	High	High	High	High		95.7	103.3	4.53	3.08	92.7	100.7	93.8	105.8	99.7	104.4	3.051	0	326.982	37
P25311	Zinc-alpha-2-glycoprotein [OS=Homo sapiens]	FALSE	0.927	0	13.231	18.4564	5	8	5	1	298	34.237	6.05	High	High	High	High	High	High		94.7	102.2	12.79	8.95	99.5	81	103.8	102.5	111.3	93	0.833	0	17.6257	5
P26368	Splicing factor U2AF 65 kDa subunit [OS=Homo sapiens]	FALSE	0.926	0	36.3911	17.0526	6	34	6	1	475	53.467	9.09	High	High	High	High	High	High		95.4	103	3.12	2.4	98.2	95.8	92.3	100.5	103.1	105.4	1.683	0	133.092	6
O00487	26S proteasome non-ATPase regulatory subunit 14 [OS=Homo sapiens]	FALSE	0.926	0	15.3238	11.6129	5	14	5	1	310	34.555	6.52	High	High	High	High	High	High		97.5	105.2	2.62	2.68	97.8	99.9	94.8	104.4	102.9	108.4	1.154	0	37.2983	5
P49753-1	Acyl-coenzyme A thioesterase 2, mitochondrial [OS=Homo sapiens]	FALSE	0.926	0.00392098	4.69707	4.55487	2	3	2	1	483	53.185	8.47	High	High	Not Found	High	High	Not Found		94.2	101.7	4.94	7.15	90.9	97.5		106.9	96.6		0.155	0	4.92236	2
P81605-2	Isoform 2 of Dermcidin [OS=Homo sapiens]	FALSE	0.926	0	12.3352	18.1818	2	6	2	1	121	12.406	7.97	High	High	High	High	High	High		93.8	101.3	7.39	3.41	98.4	97.2	85.8	98.6	100.2	105.2	1.371	0	18.2151	2
Q12996-1	Cleavage stimulation factor subunit 3 [OS=Homo sapiens]	FALSE	0.926	0	12.1573	5.43933	4	7	4	1	717	82.869	8.12	High	High	High	High	High	High		95	102.6	9.85	2.33	101.6	88.4		100.9	104.3		0.252	0	17.2281	4
O43615	Mitochondrial import inner membrane translocase subunit TIM44 [OS=Homo sapiens]	FALSE	0.926	0	59.7939	34.292	15	37	15	1	452	51.323	8.32	High	High	High	High	High	High		96.7	104.5	5.45	4.33	90.6	100	99.5	109.6	102.6	101.2	2.535	0	105.953	15
Q9NVI7-2	Isoform 2 of ATPase family AAA domain-containing protein 3A [OS=Homo sapiens]	FALSE	0.926	0	73.2618	33.1058	17	54	17	1	586	66.177	9.25	High	High	High	High	High	High		95.5	103.2	2.73	1.02	93.9	98.5	94.1	104.2	102.1	103.3	1.918	0	184.652	17
P38646	Stress-70 protein, mitochondrial [OS=Homo sapiens]	FALSE	0.925	0	312.072	64.0648	45	472	44	1	679	73.635	6.16	High	High	High	High	High	High		96	103.7	1.03	0.61	95.2	97.1	95.7	104.3	103.1	103.8	61.439	1	1587.28	45
P15924-1	Desmoplakin [OS=Homo sapiens]	FALSE	0.925	0	356.08	33.9255	93	230	93	1	2871	331.569	6.81	High	High	High	High	High	High		95.7	103.4	1.27	0.94	95.6	96.9	94.5	103.4	102.4	104.4	2.288	0	691.335	93
Q00610-1	Clathrin heavy chain 1 [OS=Homo sapiens]	FALSE	0.925	0	352.979	45.6119	59	251	59	1	1675	191.493	5.69	High	High	High	High	High	High		96.2	104.1	2.35	1.52	94.5	95.4	98.8	105	104.9	102.2	6.476	0	880.411	59
Q6IN85	Serine/threonine-protein phosphatase 4 regulatory subunit 3A [OS=Homo sapiens]	FALSE	0.924	0	13.8371	4.80192	4	8	4	1	833	95.308	4.94	High	High	High	High	High	High		96.4	104.3	10.88	10.49	107.9	94.2	87.2	91.7	110.9	110.4	0.212	0	18.7276	4
Q8N163-1	Cell cycle and apoptosis regulator protein 2 [OS=Homo sapiens]	FALSE	0.924	0	53.7865	22.9686	15	25	15	1	923	102.838	5.22	High	High	High	High	High	High		96	103.9	5.35	5.1	100.4	90.4	97.3	98.7	109.3	103.6	0.954	0	78.4048	15
Q8NBF2-1	NHL repeat-containing protein 2 [OS=Homo sapiens]	FALSE	0.924	0.000352609	7.50794	4.6832	3	4	3	1	726	79.393	5.55	High	High	High	High	High	High		94.3	102	3.68	2.16	91.8	96.7		103.5	100.4		0.225	0	10.7948	3
P25815	Protein S100-P [OS=Homo sapiens]	FALSE	0.924	0	19.057	31.5789	3	27	3	1	95	10.393	4.88	High	High	High	High	High	High		95.1	102.9	2.04	3.26	96.9	93.1	95.4	102.3	106.5	99.9	16.783	0	93.0462	3
P37802-2	Isoform 2 of Transgelin-2 [OS=Homo sapiens]	FALSE	0.924	0	125.253	80	15	181	14	1	220	24.438	8.25	High	High	High	High	High	High		96.2	104.1	1.62	0.94	94.8	97.9	95.9	104.6	103	104.7	99	1	622.016	15
Q14764	major vault protein [OS=Homo sapiens]	FALSE	0.924	0	148.405	34.3785	26	123	26	1	893	99.266	5.48	High	High	High	High	High	High		95	102.8	1.54	1.18	94.6	96.7	93.8	102.9	101.6	104	4.623	0	427.606	26
O76031	ATP-dependent Clp protease ATP-binding subunit clpX-like, mitochondrial [OS=Homo sapiens]	FALSE	0.924	0	43.5195	19.9052	12	17	12	1	633	69.181	7.58	High	High	High	High	High	High		95.7	103.5	5.59	3.04	91.8	93.6	101.8	107.1	102.5	101.1	0.974	0	44.9652	12
P13987	CD59 glycoprotein [OS=Homo sapiens]	FALSE	0.924	0.0026729	6.14016	17.1875	2	3	2	1	128	14.168	6.48	High	High	High	High	High	High		94.1	101.9	14.06	5.38	109.3	84.7	88.5	96.2	107.1	102.5	0.931	0	7.7465	2
O95793	double-stranded RNA-binding protein Staufen homolog 1 [OS=Homo sapiens]	FALSE	0.924	0	52.9532	31.0225	15	26	15	1	577	63.143	9.44	High	High	High	High	High	High		97.2	105.3	7.01	5.98	99.9	89.5	102.3	100.8	112.5	102.5	1.955	0	73.0281	15
O75475-1	PC4 and SFRS1-interacting protein [OS=Homo sapiens]	FALSE	0.924	0	46.8511	26.7925	14	27	13	1	530	60.067	9.13	High	High	High	High	High	High		96.2	104.2	6.08	5.28	101.3	97.5	89.8	99.4	102.9	110.2	1.707	0	68.2933	14
Q9H3U1	Protein unc-45 homolog A [OS=Homo sapiens]	FALSE	0.923	0	21.2157	7.41525	6	8	6	1	944	103.011	6.07	High	High	High	High	High	High		94.1	101.9	3.11	7.75	93.9	91.2	97.1	99.7	110.6	95.3	0.245	0	23.1036	6
Q13435	Splicing factor 3b subunit 2 [OS=Homo sapiens]	FALSE	0.923	0	118.174	33.0726	28	83	28	1	895	100.165	5.67	High	High	High	High	High	High		96.7	104.8	1.81	0.74	96	95.5	98.7	105.2	105.3	103.9	3.311	0	269.42	28
Q09161	Nuclear cap-binding protein subunit 1 [OS=Homo sapiens]	FALSE	0.923	0	37.0418	16.4557	9	16	9	1	790	91.781	6.43	High	High	High	High	High	High		95.3	103.2	5.97	3.43	100.4	96.3	89.1	99.9	102.8	106.9	0.658	0	48.4678	9
Q9NUP9	Protein lin-7 homolog C [OS=Homo sapiens]	FALSE	0.923	0	14.2542	17.2589	3	8	3	1	197	21.82	8.43	High	High	High	High	High	High		96	104	4	3.01	96.4	99.7	92	103.2	101.4	107.5	0.848	0	20.2238	3
Q14789-2	Isoform 2 of Golgin subfamily B member 1 [OS=Homo sapiens]	FALSE	0.923	0	36.356	4.86387	12	14	12	1	3269	376.907	5	High	High	High	High	High	High		96.4	104.4	9.53	4.72	86.2	104.1	98.8	110.1	101.1	102	0.127	0	31.8719	12
P51003	Poly(A) polymerase alpha [OS=Homo sapiens]	FALSE	0.923	0.000212179	11.1984	4.69799	3	5	3	1	745	82.791	7.37	High	High	High	High	High	High		94.8	102.8	9.53	4.33	102.5	97.1	84.8	102.6	98.4	107.3	0.148	0	10.1294	3
Q15582	Transforming growth factor-beta-induced protein ig-h3 [OS=Homo sapiens]	FALSE	0.923	0	44.0506	21.9619	13	25	13	1	683	74.634	7.71	High	High	High	High	High	High		93.6	101.5	0.86	1.11	94.5	92.9	93.3	102.4	100.2	101.8	1.154	0	68.5539	13
P05023	Sodium/potassium-transporting ATPase subunit alpha-1 [OS=Homo sapiens]	FALSE	0.922	0	259.625	40.0782	40	248	40	1	1023	112.824	5.49	High	High	High	High	High	High		95.3	103.3	0.38	0.69	94.9	95.4	95.7	102.9	103	104.2	16.013	0	854.535	40
Q05048	Cleavage stimulation factor subunit 1 [OS=Homo sapiens]	FALSE	0.922	0	17.5021	12.297	3	6	3	1	431	48.327	6.58	High	High	High	High	High	High		93.3	101.2	3.86	3.55	96.8	89.7	93.5	104	97.1	102.5	0.52	0	16.5298	3
Q96RS6	NudC domain-containing protein 1 [OS=Homo sapiens]	FALSE	0.922	0	19.9293	11.1492	6	13	6	1	583	66.713	5.11	High	High	High	High	High	High		95.3	103.3	2.59	3.64	92.8	95.4	97.7	107.2	103.1	99.7	0.468	0	36.0614	6
Q969G3	SWI/SNF-related matrix-associated actin-dependent regulator of chromatin subfamily E member 1 [OS=Homo sapiens]	FALSE	0.922	0	16.1539	14.3552	5	8	4	1	411	46.621	4.88	High	High	High	High	High	High		97.5	105.7	2	3.76	99.3	95.5	97.7	102.9	110.3	103.9	0.585	0	24.1507	5
Q5TFE4	5'-nucleotidase domain-containing protein 1 [OS=Homo sapiens]	FALSE	0.922	0.000352609	8.39665	5.05495	2	4	2	1	455	51.812	6.35	High	High	High	High	High	High		95.9	104	5.67	3.32	92.1	93.6	102.2	107	104.9	100.2	0.179	0	14.1651	2
P60903	Protein S100-A10 [OS=Homo sapiens]	FALSE	0.922	0	26.5846	27.8351	4	95	4	1	97	11.196	7.37	High	High	High	High	High	High		93.2	101.1	2.23	2.32	91.7	92.4	95.6	103.2	101.6	98.6	24.119	0	295.494	4
Q9GZZ9-1	Ubiquitin-like modifier-activating enzyme 5 [OS=Homo sapiens]	FALSE	0.922	0.000352609	8.84292	5.44554	2	5	2	1	404	44.834	4.84	High	High	High	High	High	High		95.7	103.8	9.95	4.31	85	103.2	99	109	101.3	101.2	0.245	0	13.7526	2
Q9BQE3	Tubulin alpha-1C chain [OS=Homo sapiens]	FALSE	0.922	0	172.259	65.4788	24	511	3	1	449	49.863	5.1	High	High	High	High	High	High		95.6	103.7	1.59	1.04	95.4	97.2	94.2	103.7	102.6	104.8	55.234	21	1919.32	24
P37198	nuclear pore glycoprotein p62 [OS=Homo sapiens]	FALSE	0.922	0.000352609	8.89558	6.13027	3	4	3	1	522	53.222	5.31	High	High	Not Found	High	High	Not Found		97	105.2	8.72	7.79	102.9	91		99.4	111		0.701	0	12.542	3
Q6PI48	Aspartate--tRNA ligase, mitochondrial [OS=Homo sapiens]	FALSE	0.922	0	27.4877	13.9535	8	13	8	1	645	73.516	8.02	High	High	High	High	High	High		95.5	103.6	2.63	2.51	98.3	93.5	94.6	100.8	103.9	106	0.619	0	37.7204	8
Q92552-2	Isoform 2 of 28S ribosomal protein S27, mitochondrial [OS=Homo sapiens]	FALSE	0.921	0	22.7963	16.1215	5	8	5	1	428	49.119	6.33	High	High	Not Found	High	High	Not Found		95.7	103.9	4.12	5.58	92.9	98.5		108	99.8		0.468	0	24.0956	5
Q9H0G5	Nuclear speckle splicing regulatory protein 1 [OS=Homo sapiens]	FALSE	0.921	0	19.3615	11.2903	6	7	6	1	558	66.35	8.84	High	Not Found	High	High	Not Found	High		95.1	103.3	12.17	9.94	103.3		86.9	96		110.5	0.562	0	18.5983	6
Q9NSK0-3	Isoform 3 of Kinesin light chain 4 [OS=Homo sapiens]	FALSE	0.921	0	17.7273	11.146	6	6	4	1	637	70.509	6.34	Not Found	High	High	Not Found	High	High		93.6	101.6	2.58	4.25		91.9	95.3		104.7	98.6	0.389	0	16.2127	6
Q29RF7-1	Sister chromatid cohesion protein PDS5 homolog A [OS=Homo sapiens]	FALSE	0.921	0	40.4664	10.546	12	20	11	1	1337	150.734	7.91	High	High	High	High	High	High		95.4	103.7	3.52	4.17	95	92.3	99	100.3	108.5	102.1	0.364	0	57.548	12
O60637	Tetraspanin-3 [OS=Homo sapiens]	FALSE	0.921	0.00681334	3.75178	5.5336	2	5	2	1	253	27.999	5.81	High	High	High	High	High	High		97.1	105.4	11.82	10.42	110.2	91.8	89.1	93.8	106.7	115.7	0.585	0	10.9	2
O43670-4	Isoform 4 of BUB3-interacting and GLEBS motif-containing protein ZNF207 [OS=Homo sapiens]	FALSE	0.921	0.000212179	11.3707	5.26316	2	7	2	1	494	52.659	9.1	High	High	High	High	High	High		97.1	105.5	16.6	12.79	115.7	89.1	86.6	89.9	113.3	113.3	1.154	0	19.9606	2
P30048	Thioredoxin-dependent peroxide reductase, mitochondrial [OS=Homo sapiens]	FALSE	0.921	0	40.4465	36.3281	7	45	7	1	256	27.675	7.78	High	High	High	High	High	High		94.7	102.9	6.04	3.82	89.3	94.1	100.7	106.2	103.9	98.6	3.394	0	160.011	7
P15170-3	Isoform 3 of Eukaryotic peptide chain release factor GTP-binding subunit ERF3A [OS=Homo sapiens]	FALSE	0.921	0	49.9331	18.3673	12	32	12	1	637	68.656	5.33	High	High	High	High	High	High		96	104.3	3.64	1.97	99.9	94.9	93.1	101.9	105	105.8	2.054	0	83.7527	12
Q6P1M3-1	Lethal(2) giant larvae protein homolog 2 [OS=Homo sapiens]	FALSE	0.92	0.000352609	8.71888	3.03922	2	3	2	1	1020	113.377	7.52	High	High	Not Found	High	High	Not Found		98.3	106.8	6.99	2.41	103.1	93.4		104.9	108.6		0.089	0	11.0751	2
Q15392	Delta(24)-sterol reductase [OS=Homo sapiens]	FALSE	0.92	0	19.7532	10.2713	5	17	5	1	516	60.062	8.16	High	High	High	High	High	High		95.9	104.2	4.11	8.19	96.5	91.7	99.5	100.7	113.9	98	0.738	0	41.5626	5
Q9UL25	Ras-related protein Rab-21 [OS=Homo sapiens]	FALSE	0.92	0	19.1487	19.5556	4	9	4	1	225	24.332	7.94	High	High	High	High	High	High		95	103.3	8.82	7.3	87.7	104.2	93.2	108.9	94.7	106.2	1.154	0	26.5	4
O15446-2	Isoform 2 of DNA-directed RNA polymerase I subunit RPA34 [OS=Homo sapiens]	FALSE	0.92	0	15.7524	12.1094	3	6	3	1	512	55.137	8.37	High	High	Not Found	High	High	Not Found		96.4	104.8	5.82	4.07	92.4	100.4		107.8	101.7		0.413	0	23.3105	3
Q4VC31	coiled-coil domain-containing protein 58 [OS=Homo sapiens]	FALSE	0.92	0	16.7639	24.3056	4	13	4	1	144	16.609	7.81	High	High	High	High	High	High		95.2	103.4	5.69	4.89	96.6	89.2	99.7	100.2	109.3	100.8	3.217	0	37.4199	4
P35268	60S ribosomal protein L22 [OS=Homo sapiens]	FALSE	0.92	0	35.2686	50.7812	4	40	4	1	128	14.778	9.19	High	High	High	High	High	High		94	102.2	1.15	1.56	92.7	94.7	94.5	103.3	100.4	102.8	13.678	0	129.099	4
P10109	Adrenodoxin, mitochondrial [OS=Homo sapiens]	FALSE	0.92	0.000212179	10.9563	18.4783	4	8	4	1	184	19.381	5.83	High	High	High	High	High	High		96.8	105.2	7.5	4.54	95.6	90.2	104.5	108.7	107.2	99.8	0.848	0	20.5288	4
Q8TDD1-2	Isoform 2 of ATP-dependent RNA helicase DDX54 [OS=Homo sapiens]	FALSE	0.919	0	18.8502	8.39002	6	8	6	1	882	98.605	10.02	High	High	High	High	High	High		94.6	102.9	6.98	1.77	92.3	102.1	89.5	104.6	101	103.2	0.298	0	26.463	6
Q16630-2	Isoform 2 of Cleavage and polyadenylation specificity factor subunit 6 [OS=Homo sapiens]	FALSE	0.919	0	59.4758	20.5782	10	36	10	1	588	63.432	7.71	High	High	High	High	High	High		95.5	103.9	1.87	2.27	97.4	95.2	93.9	102.4	102.7	106.6	2.455	0	111.517	10
P62191	26S protease regulatory subunit 4 [OS=Homo sapiens]	FALSE	0.919	0	76.6926	47.7273	17	42	16	1	440	49.154	6.21	High	High	High	High	High	High		95.2	103.5	3.32	2.67	98.8	93.3	93.4	100.4	104.5	105.7	4.179	1	131.086	17
Q07021	Complement component 1 Q subcomponent-binding protein, mitochondrial [OS=Homo sapiens]	FALSE	0.919	0	66.0142	46.8085	8	167	8	1	282	31.343	4.84	High	High	High	High	High	High		95	103.4	1.47	1.07	96.5	94.9	93.7	102.2	103.5	104.4	5.31	0	670.059	8
Q7L576-1	cytoplasmic FMR1-interacting protein 1 [OS=Homo sapiens]	FALSE	0.919	0	32.4707	8.53951	8	16	8	1	1253	145.089	6.9	High	High	High	High	High	High		96.5	105	5.26	2.46	100.1	90.7	98.8	103.6	108	103.4	0.313	0	45.7125	8
Q99714-1	3-hydroxyacyl-CoA dehydrogenase type-2 [OS=Homo sapiens]	FALSE	0.919	0	78.9656	50.9579	10	39	10	1	261	26.906	7.78	High	High	High	High	High	High		94.9	103.2	3.05	2.73	97.7	91.9	95	101.3	106.4	101.9	10.548	0	150.526	10
P37268	squalene synthase [OS=Homo sapiens]	FALSE	0.919	0	20.547	15.1079	5	9	5	1	417	48.084	6.54	High	High	High	High	High	High		93.5	101.8	5.25	4.9	88.4	98.1	94.1	106.9	97	101.4	0.778	0	24.3365	5
P49406	39S ribosomal protein L19, mitochondrial [OS=Homo sapiens]	FALSE	0.919	0.000352609	10.1223	8.90411	3	7	3	1	292	33.514	9.5	High	High	High	High	High	High		95.2	103.6	4.71	7.98	91.2	100	94.3	111.2	94.8	104.6	0.492	0	16.4332	3
P56182	Ribosomal RNA processing protein 1 homolog A [OS=Homo sapiens]	FALSE	0.919	0	28.7859	18.872	7	18	7	1	461	52.807	9.33	High	High	High	High	High	High		94.8	103.1	4.3	4.81	98.9	94.7	90.8	98.2	103.1	108.1	0.978	0	48.8122	7
P50552	Vasodilator-stimulated phosphoprotein [OS=Homo sapiens]	FALSE	0.919	0	48.3549	33.4211	11	24	11	1	380	39.805	8.94	High	High	High	High	High	High		95.8	104.3	5.73	2.65	99.4	89.5	98.6	102.2	107.5	103.3	3.084	0	84.4115	11
Q9NYU2-1	UDP-glucose:glycoprotein glucosyltransferase 1 [OS=Homo sapiens]	FALSE	0.918	0	62.1398	12.3473	14	35	14	1	1555	177.078	5.63	High	High	High	High	High	High		95.5	104	4.61	3.04	90.8	99.5	96.3	107.6	101.9	102.5	0.663	0	93.4843	14
P61158	actin-related protein 3 [OS=Homo sapiens]	FALSE	0.918	0	78.6604	47.6077	17	78	17	1	418	47.341	5.88	High	High	High	High	High	High		95.3	103.8	3.58	2.35	98.9	95	92.1	101	104.7	105.7	7.185	0	244.816	17
Q5VYY1	Ankyrin repeat domain-containing protein 22 [OS=Homo sapiens]	FALSE	0.918	0.00418911	4.35138	10.9948	2	5	2	1	191	21.834	8.84	High	High	High	High	High	High		95	103.5	0.85	3.83	94.4	95.6		100.7	106.3		0.468	0	12.0328	2
Q9GZT3-1	SRA stem-loop-interacting RNA-binding protein, mitochondrial [OS=Homo sapiens]	FALSE	0.918	0	26.4941	44.0367	6	17	6	1	109	12.341	10.24	High	High	High	High	High	High		95.5	104.1	11.69	11.16	85.1	94.3	107.3	114.1	106.9	91.3	4.337	0	42.0971	6
P16152	Carbonyl reductase [NADPH] 1 [OS=Homo sapiens]	FALSE	0.918	0	35.0877	41.1552	10	32	10	1	277	30.356	8.32	High	High	High	High	High	High		95.7	104.3	1.88	3.95	97.5	93.9	95.6	100.8	108.8	103.2	2.594	0	104.292	10
P16144-1	Integrin beta-4 [OS=Homo sapiens]	FALSE	0.918	0	145.305	23.2711	32	74	32	1	1822	202.039	6.09	High	High	High	High	High	High		93.6	102	0.84	1.08	93.9	92.8	94.2	103.2	101.1	101.8	1.154	0	228.691	32
Q16851	UTP--glucose-1-phosphate uridylyltransferase [OS=Homo sapiens]	FALSE	0.918	0	43.9178	19.8819	10	28	10	1	508	56.905	8.15	High	High	High	High	High	High		95.1	103.6	2.28	0.69	92.6	96.4	96.3	103.9	104.1	102.8	1.548	0	82.506	10
P22695	Cytochrome b-c1 complex subunit 2, mitochondrial [OS=Homo sapiens]	FALSE	0.918	0	76.3213	35.7616	14	64	14	1	453	48.413	8.63	High	High	High	High	High	High		94.7	103.2	2.3	2.02	92.8	97.1	94.2	104.9	100.9	103.8	4.754	0	223.413	14
Q8NC56-1	LEM domain-containing protein 2 [OS=Homo sapiens]	FALSE	0.917	0.000352609	8.05358	6.56064	3	4	3	1	503	56.94	9	High	High	Not Found	High	High	Not Found		96.5	105.2	8.22	5.29	102.1	90.9		101.2	109.1		0.233	0	10.9441	3
Q06587	E3 ubiquitin-protein ligase RING1 [OS=Homo sapiens]	FALSE	0.917	0	13.3731	13.3005	3	4	3	1	406	42.403	5.62	High	High	High	High	High	High		93.6	102.1	6.56	7.75	87.8	100	93.1	111.2	97	98	0.274	0	16.0919	3
Q15393-1	Splicing factor 3B subunit 3 [OS=Homo sapiens]	FALSE	0.917	0	71.6842	19.0633	21	53	21	1	1217	135.492	5.26	High	High	High	High	High	High		94.7	103.3	7.03	3.61	102.1	93.1	89	99	105.2	105.6	1.259	0	143.253	21
P09543-1	2',3'-cyclic-nucleotide 3'-phosphodiesterase [OS=Homo sapiens]	FALSE	0.917	0	17.2452	13.5392	5	10	5	1	421	47.549	9.07	High	High	High	High	High	High		94.1	102.5	4.67	1.35	98.3	94.4	89.5	101.3	102.3	104	0.433	0	31.83	5
Q9Y678	Coatomer subunit gamma-1 [OS=Homo sapiens]	FALSE	0.917	0	91.7066	29.8627	20	57	20	1	874	97.655	5.47	High	High	High	High	High	High		94.6	103.2	1.55	0.85	93.4	96.3	94.2	103.4	102.2	104	1.769	0	185.756	20
Q9NQP4	Prefoldin subunit 4 [OS=Homo sapiens]	FALSE	0.917	0	17.1079	29.1045	3	20	3	1	134	15.305	4.53	High	High	High	High	High	High		97	105.8	5.8	1.23	90.6	99.3	101.2	107.3	105.1	105	2.162	0	56.0889	3
P46940	Ras GTPase-activating-like protein IQGAP1 [OS=Homo sapiens]	FALSE	0.917	0	412.312	49.4267	63	326	60	1	1657	189.134	6.48	High	High	High	High	High	High		95.7	104.4	1.17	0.53	96.5	96.2	94.4	104	104.1	105	10.018	3	1117.27	63
Q9Y2A7-2	Isoform 2 of Nck-associated protein 1 [OS=Homo sapiens]	FALSE	0.917	0	19.4851	6.17284	6	8	6	1	1134	129.433	6.68	High	High	High	High	High	High		95.2	103.9	10.5	6.49	96.9	84.5	104.3	103.2	110.9	97.5	0.225	0	22.479	6
P08240-1	signal recognition particle receptor subunit alpha [OS=Homo sapiens]	FALSE	0.917	0	47.7546	15.8307	10	19	10	1	638	69.767	8.95	High	High	High	High	High	High		95	103.7	3.32	3.34	98.1	95.2	91.8	99.7	106.2	105.1	1.075	0	54.1577	10
Q16698	2,4-dienoyl-CoA reductase, mitochondrial [OS=Homo sapiens]	FALSE	0.917	0	21.4607	16.1194	4	11	4	1	335	36.045	9.28	High	High	High	High	High	High		95	103.7	3.73	3.75	96.3	91	97.8	100.6	108	102.3	0.874	0	33.7652	4
Q9H6Z4	Ran-binding protein 3 [OS=Homo sapiens]	FALSE	0.916	0	21.2298	10.4056	5	9	5	1	567	60.173	4.78	High	High	High	High	High	High		95.3	104	5.64	5.05	91.5	101.4	92.9	108.7	98.3	104.8	0.468	0	31.5668	5
P29992	guanine nucleotide-binding protein subunit alpha-11 [OS=Homo sapiens]	FALSE	0.916	0	13.834	13.9276	5	9	3	1	359	42.097	5.69	High	High	High	High	High	High		94.1	102.8	7.07	4.29	86.6	99.1	96.7	107.8	99.5	101	0.616	2	25.7471	5
Q8WUA2	Peptidyl-prolyl cis-trans isomerase-like 4 [OS=Homo sapiens]	FALSE	0.916	0.000352609	9.3486	6.09756	3	3	3	1	492	57.189	5.92	Not Found	High	High	Not Found	High	High		95	103.7	7.28	6.13		99.9	90.1		99.2	108.2	0.269	0	6.42576	3
P00387-3	Isoform 3 of NADH-cytochrome b5 reductase 3 [OS=Homo sapiens]	FALSE	0.916	0	35.923	23.9521	7	27	7	1	334	38.202	6.9	High	High	High	High	High	High		96	104.8	1.3	1	94.6	96.2	97.1	103.7	105.8	104.8	2.162	0	89.0525	7
Q9P258	Protein RCC2 [OS=Homo sapiens]	FALSE	0.916	0	49.9434	23.1801	12	30	12	1	522	56.049	8.78	High	High	High	High	High	High		95.1	103.9	3.47	2.62	91.5	97.9	95.9	105.9	100.8	104.9	1.955	0	88.7447	12
P18669	Phosphoglycerate mutase 1 [OS=Homo sapiens]	FALSE	0.916	0	68.2197	59.8425	10	68	10	1	254	28.786	7.18	High	High	High	High	High	High		94.5	103.2	0.89	0.17	95.4	93.8	94.1	103	103.3	103.2	9	0	227.952	10
Q9H2P0	Activity-dependent neuroprotector homeobox protein [OS=Homo sapiens]	FALSE	0.915	0	24.6061	8.07623	7	8	7	1	1102	123.485	7.34	High	High	High	High	High	High		94.4	103.1	3.4	0.96	92.1		96.6	103.8		102.4	0.243	0	25.9477	7
O75152	Zinc finger CCCH domain-containing protein 11A [OS=Homo sapiens]	FALSE	0.915	0	37.7956	18.642	12	18	12	1	810	89.076	8.37	High	High	High	High	High	High		94.1	102.8	1.7	1.79	93.3	93.1	96	103.1	104.5	100.9	0.684	0	47.8604	12
Q9UBQ7	Glyoxylate reductase/hydroxypyruvate reductase [OS=Homo sapiens]	FALSE	0.915	0	18.6261	18.5976	4	8	4	1	328	35.646	7.39	High	High	High	High	High	High		94.7	103.5	8.8	6.72	100.6		88.8	98.6		108.4	0.668	0	27.6713	4
Q9Y3U8	60S ribosomal protein L36 [OS=Homo sapiens]	FALSE	0.915	0	16.3733	20	3	21	3	1	105	12.246	11.59	High	High	High	High	High	High		91.9	100.5	2.25	2.86	93.8	92.2	89.7	97.6	100.4	103.4	5.813	0	62.1776	3
Q9H078-2	Isoform 2 of Caseinolytic peptidase B protein homolog [OS=Homo sapiens]	FALSE	0.915	0.000352609	10.7533	7.38552	4	7	4	1	677	75.402	9.01	High	High	High	High	High	High		93	101.7	2.22	7.03	94.8	93.5	90.7	99.2	96	109.7	0.259	0	12.6861	4
O00182-1	Galectin-9 [OS=Homo sapiens]	FALSE	0.915	0.000352609	9.35242	9.29577	3	6	3	1	355	39.493	9.17	High	High	High	High	High	High		97.8	106.9	12.83	14.29	106	83.3	104	95	124.2	101.6	0.501	0	13.3491	3
Q92600-2	Isoform 2 of Cell differentiation protein RCD1 homolog [OS=Homo sapiens]	FALSE	0.914	0.00392098	4.5011	6.0423	2	3	2	1	331	36.813	7.03	High	Not Found	High	High	Not Found	High		91.7	100.3	9.19	0.6	97.7		85.8	99.9		100.7	0.245	0	7.66354	2
Q01970-1	1-phosphatidylinositol 4,5-bisphosphate phosphodiesterase beta-3 [OS=Homo sapiens]	FALSE	0.914	0	28.2833	7.45543	7	13	7	1	1234	138.713	5.9	High	High	High	High	High	High		96	105	3.09	2.8	99.4	93.8	94.8	102.7	104.1	108.3	0.369	0	31.0421	7
P08865	40S ribosomal protein SA [OS=Homo sapiens]	FALSE	0.914	0	93.4533	53.2203	15	159	15	1	295	32.833	4.87	High	High	High	High	High	High		95.1	104.1	1.67	1.31	93.4	95.5	96.5	104.3	105.3	102.6	24.119	0	636.576	15
Q6KC79	Nipped-B-like protein [OS=Homo sapiens]	FALSE	0.913	0.00681334	3.75197	0.713267	2	2	2	1	2804	315.854	7.91	High	High	Not Found	High	High	Not Found		95.7	104.8	3.78	1.19	98.3	93.2		105.7	103.9		0.028	0	4.63544	2
O14672	Disintegrin and metalloproteinase domain-containing protein 10 [OS=Homo sapiens]	FALSE	0.913	0	24.0385	12.4332	7	14	7	1	748	84.088	7.77	High	High	High	High	High	High		93.6	102.5	1.34	2.72	93.4	92.5	95	102.2	105.4	99.9	0.492	0	29.9803	7
Q9NZN8-1	CCR4-NOT transcription complex subunit 2 [OS=Homo sapiens]	FALSE	0.913	0.000352609	7.05228	5.55556	3	5	3	1	540	59.7	7.66	High	High	High	High	High	High		96.1	105.2	6.2	2.04	89.2	99.9	99.2	105.6	107.2	102.9	0.28	0	5.14011	3
O95159	Zinc finger protein-like 1 [OS=Homo sapiens]	FALSE	0.913	0.000352609	9.37072	7.41935	2	4	2	1	310	34.092	8.07	High	High	High	High	High	High		94.3	103.3	4	1.05	91.6	97		102.5	104		0.701	0	12.8447	2
P62195-1	26S protease regulatory subunit 8 [OS=Homo sapiens]	FALSE	0.913	0	64.9465	45.5665	15	38	14	1	406	45.597	7.55	High	High	High	High	High	High		95	104.1	3.47	3.1	93.6	92.8	98.8	105.9	106	100.4	3.047	0	127	15
P09467	Fructose-1,6-bisphosphatase 1 [OS=Homo sapiens]	FALSE	0.913	0	18.8031	14.7929	4	9	4	1	338	36.819	6.99	High	High	High	High	High	High		94.8	103.8	4.53	4.02	99.5	91.2	93.7	99	106	106.5	0.73	0	25.6498	4
P84085	ADP-ribosylation factor 5 [OS=Homo sapiens]	FALSE	0.913	0	33.4284	41.1111	6	65	3	1	180	20.517	6.79	High	High	High	High	High	High		94.4	103.4	1.03	1	95.4	94.1	93.5	102.5	103.1	104.5	3.125	3	192.542	6
O95049-3	Isoform 3 of Tight junction protein ZO-3 [OS=Homo sapiens]	FALSE	0.913	0.000352609	8.54214	5.22388	3	5	3	1	938	103.361	6.6	High	High	High	High	High	High		91.4	100.2	11.41	2.48	99.6	79.7	95	101	97.4	102.1	0.142	0	12.7901	3
Q15075	Early endosome antigen 1 [OS=Homo sapiens]	FALSE	0.913	0	45.1755	9.56768	12	19	12	1	1411	162.367	5.68	High	High	High	High	High	High		94.9	104	1.84	2.07	92.9	95.6	96.2	106.5	102.5	103	0.286	0	65.9598	12
P52294	Importin subunit alpha-5 [OS=Homo sapiens]	FALSE	0.913	0	25.9389	12.0818	5	15	3	1	538	60.184	5.01	High	High	High	High	High	High		93.1	102	2.65	1.01	93.9	90.3	95	102.1	102.9	100.9	0.817	0	52.6833	5
P35998	26S protease regulatory subunit 7 [OS=Homo sapiens]	FALSE	0.912	0	91.1191	44.1109	16	60	16	1	433	48.603	5.95	High	High	High	High	High	High		94.9	104	3.15	1.73	91.4	96.9	96.3	106.1	102.7	103.2	4.946	0	203.845	16
Q9NZM1	Myoferlin [OS=Homo sapiens]	FALSE	0.912	0	134.046	20.7666	34	58	34	1	2061	234.561	6.18	High	High	High	High	High	High		94	103.1	2.27	0.63	96.4	92.3	93.3	103.2	103.8	102.5	0.912	0	180.395	34
P10619	lysosomal protective protein [OS=Homo sapiens]	FALSE	0.912	0	14.1695	6.66667	3	10	3	1	480	54.431	6.61	High	High	High	High	High	High		94.4	103.6	2.26	2.34	92	95.8	95.6	106.3	102.9	101.6	0.369	0	32.141	3
P41252	isoleucine--tRNA ligase, cytoplasmic [OS=Homo sapiens]	FALSE	0.912	0	77.4364	18.6212	20	52	20	1	1262	144.406	6.15	High	High	High	High	High	High		95.4	104.7	0.47	1.09	94.9	95.8	95.6	104.7	105.8	103.6	1.254	0	153.936	20
Q9Y6K5	2'-5'-oligoadenylate synthase 3 [OS=Homo sapiens]	FALSE	0.911	0.000352609	7.31874	2.4839	2	3	2	1	1087	121.093	8.4	High	Not Found	High	High	Not Found	High		93.5	102.6	2.77	0.24	91.7		95.4	102.8		102.4	0.081	0	9.22077	2
O00154	cytosolic acyl coenzyme A thioester hydrolase [OS=Homo sapiens]	FALSE	0.911	0	31.493	22.1053	6	17	6	1	380	41.769	8.54	High	High	High	High	High	High		94.1	103.3	7.13	4.21	101.8	89.5	91.1	99	107.7	103	1.31	0	58.9624	6
P18583-9	Isoform I of Protein SON [OS=Homo sapiens]	FALSE	0.911	0	45.5895	5.23114	12	22	11	1	2466	267.923	5.57	High	High	High	High	High	High		95.2	104.4	5.68	3.16	94	90.4	101.1	105.8	106.9	100.7	0.374	0	60.1785	12
O96011-1	Peroxisomal membrane protein 11B [OS=Homo sapiens]	FALSE	0.911	0.000352609	8.45662	8.88031	2	4	2	1	259	28.413	9.85	High	High	High	High	High	High		93.1	102.1	16.12	9.79	110	87.7	81.5	90.7	109.4	106.3	0.292	0	10.6912	2
O94905-1	Erlin-2 [OS=Homo sapiens]	FALSE	0.911	0	47.0826	31.2684	9	28	6	1	339	37.815	5.62	High	High	High	High	High	High		94.4	103.6	2.31	0.8	96.9	93	93.3	103.2	103.2	104.6	2.481	0	85.1621	9
Q9UHV9	Prefoldin subunit 2 [OS=Homo sapiens]	FALSE	0.911	0	26.2578	36.3636	5	22	5	1	154	16.638	6.58	High	High	High	High	High	High		95.9	105.3	0.57	0.46	95.3	96.3	96.1	105.4	104.7	105.7	2.831	0	69.3342	5
Q86VM9	Zinc finger CCCH domain-containing protein 18 [OS=Homo sapiens]	FALSE	0.911	0	30.7477	10.808	10	21	10	1	953	106.315	8.32	High	High	High	High	High	High		94.5	103.8	2.38	1.56	94.7	96.7	92.2	105.3	102.1	104	0.52	0	50.5952	10
P14927	Cytochrome b-c1 complex subunit 7 [OS=Homo sapiens]	FALSE	0.911	0	26.833	52.2523	7	26	7	1	111	13.522	8.78	High	High	High	High	High	High		97.6	107.2	7.11	5.09	105.6	93.2	94	101	111.2	109.3	9	0	73.8883	7
P80303	Nucleobindin-2 [OS=Homo sapiens]	FALSE	0.911	0	33.7771	25.7143	8	13	8	1	420	50.164	5.12	High	High	High	High	High	High		94.4	103.6	2.23	2.86	92	95.7	95.4	106.5	103.8	100.6	1.371	0	43.5179	8
P22059	Oxysterol-binding protein 1 [OS=Homo sapiens]	FALSE	0.91	0	55.3176	20.0743	15	36	13	1	807	89.365	7.3	High	High	High	High	High	High		95.4	104.8	0.82	1.67	96.3	94.8	95.1	103.1	104.6	106.6	1.154	2	96.2429	15
O75683	Surfeit locus protein 6 [OS=Homo sapiens]	FALSE	0.91	0	29.2903	24.9307	8	13	8	1	361	41.426	10.64	High	High	High	High	High	High		96.4	105.9	7.32	4.82	91.4	93.3	104.5	108.7	109	100	1.976	0	40.2181	8
Q07157	Tight junction protein ZO-1 [OS=Homo sapiens]	FALSE	0.91	0	78.9029	15.0458	22	30	22	1	1748	195.34	6.7	High	High	High	High	High	High		95.4	104.9	5.77	3.65	101.7	93.4	91.2	100.6	106	108	0.768	0	80.2689	22
P17096-1	High mobility group protein HMG-I/HMG-Y [OS=Homo sapiens]	FALSE	0.91	0	36.8675	48.5981	5	56	2	1	107	11.669	10.32	High	High	High	High	High	High		98.9	108.7	1.13	0.27	99.2	99.8	97.6	109	108.4	108.6	45.416	0	190.581	5
Q16740	ATP-dependent Clp protease proteolytic subunit, mitochondrial [OS=Homo sapiens]	FALSE	0.91	0	29.1603	30.3249	6	20	6	1	277	30.161	8.09	High	High	High	High	High	High		94.7	104.1	7.04	6.2	87.5	95.8	100.7	111	103	98.2	2.162	0	61.756	6
Q9UL46	proteasome activator complex subunit 2 [OS=Homo sapiens]	FALSE	0.91	0	87.0032	53.1381	13	58	13	1	239	27.384	5.73	High	High	High	High	High	High		94.1	103.5	1.11	0.83	92.9	94.6	94.8	104.4	102.9	103	13.384	0	185.485	13
O95747	Serine/threonine-protein kinase OSR1 [OS=Homo sapiens]	FALSE	0.909	0	17.3649	12.5237	5	8	5	1	527	57.986	6.43	High	High	High	High	High	High		96.3	105.9	12.89	11.74	92.6	110.2	86.2	103.6	94.8	119.3	0.487	0	26.4013	5
Q8WTV0-1	Scavenger receptor class B member 1 [OS=Homo sapiens]	FALSE	0.909	0.0026729	6.14223	3.44203	2	3	2	1	552	60.838	8.24	High	Not Found	High	High	Not Found	High		93.6	102.9	5.1	0.05	96.9		90.2	102.9		102.9	0.172	0	8.15413	2
P51648-2	Isoform 2 of Fatty aldehyde dehydrogenase [OS=Homo sapiens]	FALSE	0.909	0	37.0039	21.8504	10	19	9	1	508	57.633	8.92	High	High	High	High	High	High		93.4	102.7	5.71	3.32	95.8	97	87.2	101.4	100.1	106.6	1.649	0	53.4946	10
P26583	High mobility group protein B2 [OS=Homo sapiens]	FALSE	0.909	0	58.6852	56.9378	14	62	11	1	209	24.019	7.81	High	High	High	High	High	High		97.9	107.7	4	3.83	97.7	94	101.9	108.1	111.6	103.4	48.239	2	153.085	14
Q96GM8	Target of EGR1 protein 1 [OS=Homo sapiens]	FALSE	0.908	0.000352609	9.55596	7.64706	3	4	3	1	510	56.512	7.18	High	Not Found	High	High	Not Found	High		92.5	101.9	0	4.78	92.5		92.5	105.4		98.5	0.318	0	12.1744	3
O00217	NADH dehydrogenase [ubiquinone] iron-sulfur protein 8, mitochondrial [OS=Homo sapiens]	FALSE	0.908	0	19.1824	22.8571	4	11	4	1	210	23.69	6.34	High	High	High	High	High	High		94.5	104.1	5.1	4.97	100	91.2	92.2	98.2	107.6	106.6	1.371	0	32.7874	4
O95721	Synaptosomal-associated protein 29 [OS=Homo sapiens]	FALSE	0.908	0.000352609	9.70178	12.7907	3	8	3	1	258	28.953	5.81	High	High	High	High	High	High		91.5	100.8	1.52	1.37		90.5	92.5		99.8	101.8	0.501	0	21.2827	3
Q6P4Q7	metal transporter CNNM4 [OS=Homo sapiens]	FALSE	0.908	0.000352609	10.5305	3.87097	3	5	3	1	775	86.552	6.07	High	High	Not Found	High	High	Not Found		93.7	103.2	1.93	5.12	92.4	95		107	99.5		0.155	0	15.2841	3
Q9NR19-2	Isoform 2 of Acetyl-coenzyme A synthetase, cytoplasmic [OS=Homo sapiens]	FALSE	0.907	0	18.4223	9.94398	6	12	6	1	714	80.036	6.74	High	High	High	High	High	High		93.5	103	5.95	2.73	87.3	94.9	98.2	104.6	104.6	99.8	0.484	0	37.296	6
Q14318-2	Isoform 2 of Peptidyl-prolyl cis-trans isomerase FKBP8 [OS=Homo sapiens]	FALSE	0.907	0.000352609	8.80456	7.26392	2	5	2	1	413	44.621	4.84	High	High	High	High	High	High		94.8	104.5	6.87	3.57	102.3	90.6	91.6	101.1	104	108.5	0.245	0	12.5108	2
P01116	GTPase KRas [OS=Homo sapiens]	FALSE	0.907	0	19.7171	31.746	4	7	4	1	189	21.642	6.77	High	High	Not Found	High	High	Not Found		95.6	105.4	1.38	0.13	94.6	96.5		105.5	105.3		1.848	0	18.8004	4
Q7LBC6-1	Lysine-specific demethylase 3B [OS=Homo sapiens]	FALSE	0.907	0.000212179	11.2178	2.72572	3	3	3	1	1761	191.461	7.18	High	High	Not Found	High	High	Not Found		95.8	105.6	6.38	3.29	100.1	91.5		103.1	108.1		0.073	0	9.7167	3
Q9NXG2	THUMP domain-containing protein 1 [OS=Homo sapiens]	FALSE	0.907	0	20.7243	16.1473	4	9	4	1	353	39.291	7.88	High	High	High	High	High	High		95.8	105.6	0.92	2.88	95.4	96.8	95.2	103.5	104.3	109.1	0.557	0	25.5562	4
P58107	epiplakin [OS=Homo sapiens]	FALSE	0.907	0	448.642	48.2711	73	401	67	1	5090	555.279	5.6	High	High	High	High	High	High		94.1	103.8	1.37	0.48	92.9	95.4	94	104.3	103.3	103.6	1.192	0	1376.02	73
P31150	Rab GDP dissociation inhibitor alpha [OS=Homo sapiens]	FALSE	0.907	0	61.5289	33.7808	11	37	7	1	447	50.55	5.14	High	High	High	High	High	High		93.3	102.8	2.99	2.61	96	90.4	93.4	100.4	105.7	102.4	2.594	0	105.448	11
Q9Y5Q9	General transcription factor 3C polypeptide 3 [OS=Homo sapiens]	FALSE	0.907	0.000352609	7.82011	3.16027	2	4	2	1	886	101.208	5.07	High	High	Not Found	High	High	Not Found		92.3	101.8	6.64	0.29	88	96.7		102.1	101.6		0.103	0	12.5438	2
Q9UPT8	Zinc finger CCCH domain-containing protein 4 [OS=Homo sapiens]	FALSE	0.906	0	25.7703	10.8979	9	13	9	1	1303	140.169	6.27	High	High	High	High	High	High		95	104.9	5.12	5.09	90.7	100.3	94.1	110.8	100.4	103.6	0.49	0	32.6977	9
Q6YN16	Hydroxysteroid dehydrogenase-like protein 2 [OS=Homo sapiens]	FALSE	0.906	0	35.0249	22.9665	8	18	8	1	418	45.366	7.99	High	High	High	High	High	High		94.4	104.3	4.73	3.21	96.8	89.3	97.3	103.2	108	101.6	1.276	0	52.8817	8
O96019-1	Actin-like protein 6A [OS=Homo sapiens]	FALSE	0.906	0	49.909	25.8741	10	29	10	1	429	47.43	5.6	High	High	High	High	High	High		93.8	103.6	3.7	2.74	90.4	97.4	93.6	106.8	102.2	101.7	3.16	0	73.5269	10
Q92615	la-related protein 4B [OS=Homo sapiens]	FALSE	0.905	0	15.1064	6.77507	5	7	5	1	738	80.503	6.92	High	High	High	High	High	High		94.7	104.6	1.2	1.67	96	94.1	94	103.2	106.5	104	0.401	0	16.6379	5
Q9Y365	PCTP-like protein [OS=Homo sapiens]	FALSE	0.905	0.00239521	6.51619	6.87285	2	5	2	1	291	33.028	7.12	High	High	High	High	High	High		94.2	104	8.36	5.97	94.2	102	86.2	102.7	98.6	110.8	0.585	0	11.5685	2
Q15084-2	Isoform 2 of Protein disulfide-isomerase A6 [OS=Homo sapiens]	FALSE	0.905	0	99.3508	33.5366	15	130	15	1	492	53.867	5.33	High	High	High	High	High	High		94.2	104.1	1.53	0.57	94.3	95.6	92.7	103.8	103.7	104.8	5.105	0	434.932	15
Q9NR45	sialic acid synthase [OS=Homo sapiens]	FALSE	0.905	0	41.7268	31.4763	8	36	8	1	359	40.281	6.74	High	High	High	High	High	High		94.8	104.7	4.19	1.95	97	90.2	97.2	102.8	106.9	104.5	2.548	0	109.221	8
Q08211	Atp-dependent rna helicase a [OS=Homo sapiens]	FALSE	0.905	0	210.514	37.0866	39	228	39	1	1270	140.869	6.84	High	High	High	High	High	High		93.9	103.7	1.14	1.22	94.3	94.7	92.7	104.8	102.4	104	3.781	0	784.761	39
P42696	RNA-binding protein 34 [OS=Homo sapiens]	FALSE	0.905	0	16.3543	12.093	5	9	5	1	430	48.535	10.11	High	High	High	High	High	High		94	103.9	5.75	5.19	99.7	93.4	88.9	101.5	100.2	110.1	0.45	0	27.6716	5
P22234-2	Isoform 2 of Multifunctional protein ADE2 [OS=Homo sapiens]	FALSE	0.904	0	87.7392	41.2037	16	93	16	1	432	47.928	7.69	High	High	High	High	High	High		93.7	103.6	2.43	1.43	94.3	91.2	95.6	103.4	105.2	102.2	6.197	0	288.077	16
P25787	Proteasome subunit alpha type-2 [OS=Homo sapiens]	FALSE	0.904	0	54.2672	42.735	6	33	6	1	234	25.882	7.43	High	High	High	High	High	High		95.2	105.3	1.62	0.24	94	94.6	96.9	105.1	105.2	105.6	6.017	0	129.533	6
P05165-1	Propionyl-CoA carboxylase alpha chain, mitochondrial [OS=Homo sapiens]	FALSE	0.904	0	14.8214	7.14286	4	6	4	1	728	80.008	7.52	High	High	High	High	High	High		97	107.4	1.52	3.12	98.7	96	96.4	108.4	110.1	103.6	0.194	0	17.4449	4
P13798	Acylamino-acid-releasing enzyme [OS=Homo sapiens]	FALSE	0.904	0	72.6757	25	14	42	14	1	732	81.173	5.48	High	High	High	High	High	High		94.9	105	2	3.06	97.1	94	93.6	101.3	107	106.7	2.162	0	147.963	14
P56537-1	eukaryotic translation initiation factor 6 [OS=Homo sapiens]	FALSE	0.904	0	41.4283	46.5306	7	23	7	1	245	26.582	4.68	High	High	High	High	High	High		92.7	102.6	8.44	5.28	84.5	93.6	100.1	107.7	103.1	96.9	4.623	0	82.6085	7
O00139-4	Isoform 4 of Kinesin-like protein KIF2A [OS=Homo sapiens]	FALSE	0.903	0.000352609	8.6683	4.83871	3	4	3	1	744	84.037	6.37	High	High	High	High	High	High		92.2	102	0.89	3.14	91.6	92.7		99.8	104.3		0.158	0	13.0176	3
O75477	erlin-1 [OS=Homo sapiens]	FALSE	0.903	0	43.2721	27.4566	9	17	6	1	346	38.901	7.87	High	High	High	High	High	High		94.3	104.4	6.64	4.62	100.1	87.6	95.2	98.8	107.6	106.8	2.162	2	55.9075	9
P47985	cytochrome b-c1 complex subunit Rieske, mitochondrial [OS=Homo sapiens]	FALSE	0.903	0	39.219	34.6715	9	24	9	1	274	29.649	8.32	High	High	High	High	High	High		95.6	105.8	4.9	3.71	97.2	99.3	90.3	105.2	102.3	110.1	4.817	0	67.0159	9
P78344-1	Eukaryotic translation initiation factor 4 gamma 2 [OS=Homo sapiens]	FALSE	0.903	0	43.6895	16.4278	13	29	13	1	907	102.297	7.14	High	High	High	High	High	High		95.6	105.8	0.79	1.3	95.5	94.9	96.4	105.2	107.4	104.9	0.675	0	92.4406	13
O95602	DNA-directed RNA polymerase I subunit RPA1 [OS=Homo sapiens]	FALSE	0.903	0.000352609	10.7205	2.5	4	4	4	1	1720	194.687	7.03	High	High	High	High	High	High		93.4	103.4	4.54	4.07	90.6	91.2	98.2	107.4	99	103.8	0.088	0	8.88097	4
P46977	Dolichyl-diphosphooligosaccharide--protein glycosyltransferase subunit STT3A [OS=Homo sapiens]	FALSE	0.903	0	27.6389	12.1986	9	24	9	1	705	80.477	8.07	High	High	High	High	High	High		94.5	104.6	10.24	6.1	83.5	101.8	98	111.5	98.9	103.5	0.701	0	67.0175	9
Q14192	Four and a half LIM domains protein 2 [OS=Homo sapiens]	FALSE	0.902	0.000352609	9.61737	12.5448	3	4	3	1	279	32.171	7.55	High	High	High	High	High	High		94.1	104.3	8.26	6.52	93.6	102.1	86.6	107.7	96.4	108.6	0.389	0	12.3214	3
Q8N5N7	39S ribosomal protein L50, mitochondrial [OS=Homo sapiens]	FALSE	0.902	0	18.6878	43.038	5	9	5	1	158	18.313	7.88	High	High	High	High	High	High		95.3	105.7	0.68	1.56	95.4	94.6	95.9	107	106.1	103.8	1.848	0	26.7288	5
Q15061	WD repeat-containing protein 43 [OS=Homo sapiens]	FALSE	0.902	0	22.4918	10.0443	6	10	6	1	677	74.843	5.57	High	High	High	High	High	High		95.5	105.8	1.38	1.56	94.2	96.8	95.4	106.2	107.3	104	0.401	0	32.489	6
P12830	Cadherin-1 [OS=Homo sapiens]	FALSE	0.902	0	57.1362	18.7075	11	44	11	1	882	97.396	4.73	High	High	High	High	High	High		95.1	105.4	1.32	1.06	93.6	96	95.6	106.4	104.2	105.7	1.482	0	136.616	11
P14625	Endoplasmin [OS=Homo sapiens]	FALSE	0.901	0	301.247	51.0585	46	372	44	1	803	92.411	4.84	High	High	High	High	High	High		94.2	104.5	1.49	0.84	94.2	95.6	92.8	104.5	103.6	105.3	29.917	0	1160.17	46
Q5T4S7-2	Isoform 2 of E3 ubiquitin-protein ligase UBR4 [OS=Homo sapiens]	FALSE	0.901	0.000352609	8.54462	0.653344	4	5	4	1	5204	575.592	6.01	High	High	High	High	High	High		94.5	104.9	5.21	3.41	92.2	91.2	100.2	103.4	108.9	102.3	0.033	0	7.7884	4
P61803	Dolichyl-diphosphooligosaccharide--protein glycosyltransferase subunit DAD1 [OS=Homo sapiens]	FALSE	0.901	0	12.1663	26.5487	3	6	3	1	113	12.489	7.08	High	High	High	High	High	High		95.1	105.5	13.6	10.67	85.9		104.2	113.4		97.5	5.31	0	17.7822	3
Q14974	Importin subunit beta-1 [OS=Homo sapiens]	FALSE	0.901	0	125.93	32.4201	23	76	23	1	876	97.108	4.78	High	High	High	High	High	High		93.5	103.8	0.63	0.54	94	93.6	92.8	103.6	104.4	103.3	4.623	0	248.092	23
O60547-1	GDP-mannose 4,6 dehydratase [OS=Homo sapiens]	FALSE	0.901	0	55.1693	48.3871	16	41	16	1	372	41.923	7.31	High	High	High	High	High	High		94.5	104.9	1.88	1.31	93.1	96.5	94	104.8	103.6	106.4	2.687	0	125.07	16
P51398-1	28S ribosomal protein S29, mitochondrial [OS=Homo sapiens]	FALSE	0.901	0	26.0845	19.0955	7	13	7	1	398	45.538	8.88	High	High	High	High	High	High		93.2	103.4	2.54	1.5	91	95.7	92.8	103.6	101.8	104.9	1.154	0	36.752	7
Q9NWV8	BRISC and BRCA1-A complex member 1 [OS=Homo sapiens]	FALSE	0.901	0.000212179	11.347	12.766	2	4	2	1	329	36.537	4.64	High	High	High	High	High	High		95.8	106.4	4.23	1.56	100.5	92.9	94	104.9	108.1	106.1	0.274	0	14.9647	2
Q7KZ85	transcription elongation factor spt6 [OS=Homo sapiens]	FALSE	0.901	0.000352609	7.55558	1.79606	2	4	2	1	1726	198.949	4.91	High	High	High	High	High	High		94.6	105	8.79	5.72	100.4		88.7	100.8		109.2	0.05	0	15.6456	2
Q16576-1	Histone-binding protein RBBP7 [OS=Homo sapiens]	FALSE	0.901	0	38.1563	21.1765	8	36	3	1	425	47.79	5.05	High	High	High	High	High	High		95	105.5	7.35	5.32	88.8	93.7	102.5	111.3	105.1	100.1	2.981	0	81.522	8
P08237-3	Isoform 3 of ATP-dependent 6-phosphofructokinase, muscle type [OS=Homo sapiens]	FALSE	0.9	0	13.3242	5.2879	4	9	4	1	851	93.194	7.97	High	High	High	High	High	High		94.6	105.1	1.85	1.6	93	96.5	94.3	103.3	105.2	106.7	0.207	0	26.2178	4
Q7Z478	ATP-dependent RNA helicase Dhx29 [OS=Homo sapiens]	FALSE	0.9	0	11.766	2.41052	4	6	4	1	1369	155.139	8.09	High	High	High	High	High	High		95	105.5	5.88	4.29	99.9	96.1	88.9	100.5	106.7	109.4	0.114	0	14.2795	4
P40926	Malate dehydrogenase, mitochondrial [OS=Homo sapiens]	FALSE	0.9	0	168.319	65.6805	18	263	18	1	338	35.481	8.68	High	High	High	High	High	High		94.1	104.5	1.53	0.8	92.6	94.1	95.5	105.4	104.5	103.7	29.2	0	1004.97	18
Q9UBE0-1	SUMO-activating enzyme subunit 1 [OS=Homo sapiens]	FALSE	0.9	0	26.9623	17.6301	6	17	6	1	346	38.426	5.3	High	High	High	High	High	High		95	105.6	6.21	4.75	90.2	93.2	101.6	107.9	109	99.8	1.228	0	47.657	6
Q9NY12-1	H/ACA ribonucleoprotein complex subunit 1 [OS=Homo sapiens]	FALSE	0.9	0	17.8583	29.9539	6	9	6	1	217	22.334	10.92	High	High	High	High	High	High		95.3	106	10.27	7.71	100	84.1	101.9	100.3	115.3	102.3	1.683	0	23.3682	6
Q13185	chromobox protein homolog 3 [OS=Homo sapiens]	FALSE	0.899	0	77.6656	62.8415	11	105	9	1	183	20.798	5.33	High	High	High	High	High	High		95.1	105.7	0.41	0.59	95.2	95.4	94.7	105.3	105.4	106.5	62.096	2	340.628	11
Q12824-1	SWI/SNF-related matrix-associated actin-dependent regulator of chromatin subfamily B member 1 [OS=Homo sapiens]	FALSE	0.899	0.000352609	7.04666	8.31169	2	3	2	1	385	44.113	6.23	High	High	High	High	High	High		94.6	105.2	15.03	15.62	101.4	78.3	104.3	96.2	124.2	95.3	0.222	0	10.0501	2
Q9Y320	Thioredoxin-related transmembrane protein 2 [OS=Homo sapiens]	FALSE	0.899	0	14.0521	11.8243	3	5	3	1	296	34.016	8.69	Not Found	High	High	Not Found	High	High		92.3	102.6	6.01	3.12		88.4	96.2		104.9	100.4	0.468	0	17.9909	3
O14561	Acyl carrier protein, mitochondrial [OS=Homo sapiens]	FALSE	0.899	0	15.4556	9.61538	2	11	2	1	156	17.406	4.93	High	High	High	High	High	High		96.9	107.7	2.29	1.37	98.3	94.3	98	106.1	108	109	0.995	0	42.9207	2
Q92665	28S ribosomal protein S31, mitochondrial [OS=Homo sapiens]	FALSE	0.899	0	17.2846	16.4557	5	11	5	1	395	45.29	9.29	High	High	High	High	High	High		92.1	102.5	4.1	5.44	94.6	87.8	94	96.2	106.7	104.5	0.532	0	33.7676	5
Q05086	Ubiquitin-protein ligase E3A [OS=Homo sapiens]	FALSE	0.899	0	15.725	5.14286	4	7	4	1	875	100.623	5.22	High	High	High	High	High	High		93.8	104.3	3.36	2.09	90.1	95.9	95.2	106.8	102.8	103.2	0.253	0	18.3326	4
Q9BSE5	Agmatinase, mitochondrial [OS=Homo sapiens]	FALSE	0.899	0	19.0247	14.2045	3	10	3	1	352	37.636	7.59	High	High	High	High	High	High		93.9	104.5	4.17	3.82	98.5	91.9	91.5	102	102.3	109.1	0.968	0	28.751	3
Q9Y263	Phospholipase A-2-activating protein [OS=Homo sapiens]	FALSE	0.899	0	45.5514	19.6226	13	21	13	1	795	87.101	6.37	High	High	High	High	High	High		93.4	103.9	5.19	1.63	97.6	94.5	88.1	102.4	103.7	105.8	0.882	0	53.4158	13
O75940	Survival of motor neuron-related-splicing factor 30 [OS=Homo sapiens]	FALSE	0.899	0	12.8389	12.605	3	8	3	1	238	26.694	7.24	High	High	High	High	High	High		94.4	105.1	6	4.75	91.2	101	91.1	107.1	99.4	108.7	1.31	0	17.1941	3
P09960-1	leukotriene A-4 hydrolase [OS=Homo sapiens]	FALSE	0.899	0	27.1709	13.9116	7	15	7	1	611	69.241	6.18	High	High	High	High	High	High		94.1	104.7	0.72	2.63	94.9	93.7	93.8	107.9	103.3	103	0.679	0	31.2393	7
P62158	Calmodulin [OS=Homo sapiens]	FALSE	0.899	0	70.7054	48.9933	9	112	9	1	149	16.827	4.22	High	High	High	High	High	High		97.1	108	0.64	0.61	97.7	96.4	97.2	108.4	108.4	107.3	49.119	0	365.941	9
Q9HCN8	Stromal cell-derived factor 2-like protein 1 [OS=Homo sapiens]	FALSE	0.898	0	17.0037	16.7421	2	8	2	1	221	23.584	7.03	High	High	High	High	High	High		92.2	102.7	2.8	2.47	89.8	92	94.9	101.4	105.6	101	0.638	0	37.832	2
P23229-1	integrin alpha-6 [OS=Homo sapiens]	FALSE	0.898	0	132.792	30.6195	28	88	28	1	1130	126.526	6.61	High	High	High	High	High	High		93.6	104.2	1.85	1.06	94.3	94.9	91.6	103.4	103.7	105.5	2.621	0	260.29	28
P61221	ATP-binding cassette sub-family E member 1 [OS=Homo sapiens]	FALSE	0.898	0	75.4078	30.217	16	38	16	1	599	67.271	8.34	High	High	High	High	High	High		94.1	104.8	0.75	0.55	93.4	94.8	94.2	105.3	104.9	104.2	2.594	0	122.976	16
Q86VP6-1	cullin-associated nedd8-dissociated protein 1 [OS=Homo sapiens]	FALSE	0.898	0	82.1274	25.0407	26	54	26	1	1230	136.289	5.78	High	High	High	High	High	High		94.4	105.2	0.26	1.88	94.7	94.4	94.2	103.3	104.9	107.2	1.371	0	157.911	26
Q9UBS4	DnaJ homolog subfamily B member 11 [OS=Homo sapiens]	FALSE	0.898	0	59.9506	35.4749	12	35	12	1	358	40.489	6.18	High	High	High	High	High	High		94.1	104.8	2.75	2.78	96.8	93.8	91.7	101.7	107.5	105.3	3.806	0	121.85	12
P55196-1	Isoform 2 of Afadin [OS=Homo sapiens]	FALSE	0.898	0	20.3221	5.45154	7	9	7	1	1816	205.478	6.77	High	High	High	High	High	High		95.3	106.1	14.54	6.17	109.7	94.1	82.1	99	107.6	111.8	0.159	0	22.0564	7
Q9Y679-1	Ancient ubiquitous protein 1 [OS=Homo sapiens]	FALSE	0.897	0.000212179	11.3133	6.72269	3	6	3	1	476	52.995	8.09	High	High	High	High	High	High		92.4	102.9	0.81	1.01	92.9	91.8		102.2	103.7		0.318	0	18.2665	3
P67809	Nuclease-sensitive element-binding protein 1 [OS=Homo sapiens]	FALSE	0.897	0	92.633	46.2963	10	107	9	1	324	35.903	9.88	High	High	High	High	High	High		96.3	107.3	1.01	0.59	95.4	96.1	97.3	107.9	107.3	106.6	21.758	1	408.867	10
P48735	Isocitrate dehydrogenase [NADP], mitochondrial [OS=Homo sapiens]	FALSE	0.897	0	96.7318	55.0885	23	88	22	1	452	50.877	8.69	High	High	High	High	High	High		95.6	106.5	0.46	0.17	95.1	96	95.6	106.6	106.3	106.6	7.003	1	281.688	23
Q13618	Cullin-3 [OS=Homo sapiens]	FALSE	0.897	0	13.2668	6.77083	5	7	5	1	768	88.873	8.48	High	High	High	High	High	High		92.8	103.5	3.91	10.15	95.6	94	88.7	92	105.9	112.5	0.253	0	18.142	5
O95302-3	Isoform 3 of Peptidyl-prolyl cis-trans isomerase FKBP9 [OS=Homo sapiens]	FALSE	0.897	0.000352609	8.89898	5.45746	4	5	4	1	623	69.111	5.31	High	High	High	High	High	High		91.9	102.6	7.14	7.54	87.3		96.6	108		97.1	0.334	0	13.1466	4
O76071	Probable cytosolic iron-sulfur protein assembly protein Ciao1 [OS=Homo sapiens]	FALSE	0.897	0	13.8669	16.2242	3	6	3	1	339	37.816	4.97	High	High	High	High	High	High		95.8	106.8	6.44	4.67	90.4	94.4	102.5	110.7	108.5	101.2	0.468	0	18.6386	3
Q15418-2	Isoform 2 of Ribosomal protein S6 kinase alpha-1 [OS=Homo sapiens]	FALSE	0.896	0	28.8957	12.0968	8	10	3	1	744	83.88	8.78	High	High	Not Found	High	High	Not Found		92.6	103.3	5.95	5.08	88.7	96.5		107	99.6		0.48	2	27.519	8
Q5VZK9	Leucine-rich repeat-containing protein 16A [OS=Homo sapiens]	FALSE	0.896	0.000352609	7.13756	3.42815	3	3	3	1	1371	151.462	7.85	High	High	High	High	High	High		96.1	107.2	2.32	4.52	97.7	94.5		103.8	110.7		0.084	0	4.15325	3
O15145	Actin-related protein 2/3 complex subunit 3 [OS=Homo sapiens]	FALSE	0.896	0	23.4876	27.5281	5	14	5	1	178	20.533	8.59	High	High	High	High	High	High		93.6	104.5	6.87	3.76	92.1	88.1	100.7	104.1	108.6	100.8	2.831	0	31.4274	5
Q7L9L4-2	Isoform 2 of MOB kinase activator 1B [OS=Homo sapiens]	FALSE	0.896	0.000212179	11.3972	19.457	4	7	4	1	221	25.483	6.15	High	High	High	High	High	High		94.4	105.4	18.84	12.23		107	81.8		96.3	114.5	1.512	0	20.4612	4
O43395	U4/U6 small nuclear ribonucleoprotein Prp3 [OS=Homo sapiens]	FALSE	0.896	0	30.8894	15.3734	9	18	9	1	683	77.481	9.5	High	High	High	High	High	High		94.2	105.1	10.69	9.14	103.8	83.7	95	96.6	115.5	103.3	0.604	0	42.7507	9
Q96EY8	Cob(I)yrinic acid a,c-diamide adenosyltransferase, mitochondrial [OS=Homo sapiens]	FALSE	0.895	0	11.7127	14.4	3	4	3	1	250	27.371	8.6	Not Found	High	High	Not Found	High	High		93.3	104.2	5.61	6.77		97	89.6		99.2	109.2	0.585	0	12.8351	3
Q9H8Y8-3	Isoform 3 of Golgi reassembly-stacking protein 2 [OS=Homo sapiens]	FALSE	0.895	0	23.8288	19.181	6	19	6	1	464	48.644	4.84	High	High	High	High	High	High		93.6	104.5	7.21	3.93	101	92.1	87.7	99.8	106.8	107	2.162	0	49.7937	6
Q9Y520-7	Isoform 7 of Protein PRRC2C [OS=Homo sapiens]	FALSE	0.895	0	83.5152	8.83368	22	40	22	1	2898	316.888	9.13	High	High	High	High	High	High		95.6	106.7	0.98	1.44	96.5	94.7	95.5	106.3	108.4	105.4	0.515	0	117.727	22
P11234-2	Isoform 2 of Ras-related protein Ral-B [OS=Homo sapiens]	FALSE	0.895	0	17.05	20.1754	4	6	2	1	228	25.95	7.81	High	High	High	High	High	High		96.4	107.8	12.16	11.1	104.7	88.1		99.3	116.2		1.61	0	16.1928	4
O60749	Sorting nexin-2 [OS=Homo sapiens]	FALSE	0.895	0	48.6855	20.8092	10	24	8	1	519	58.435	5.12	High	High	High	High	High	High		93.2	104.1	6.51	3.57	100.2	89.9	89.4	99.8	106.4	106.1	1.512	2	77.9051	10
O76094	Signal recognition particle subunit SRP72 [OS=Homo sapiens]	FALSE	0.895	0	35.8498	12.5186	8	16	8	1	671	74.56	9.26	High	High	High	High	High	High		95	106.1	7.1	6.02	102.3	88.9	93.7	100.2	112.9	105.3	0.638	0	49.9027	8
Q9UMY1-1	Nucleolar protein 7 [OS=Homo sapiens]	FALSE	0.894	0	12.3619	10.1167	3	6	3	1	257	29.409	9.67	High	High	High	High	High	High		94.4	105.6	11.57	7.27	82	98.7	102.6	114.4	100.5	101.8	1.31	0	21.462	3
Q8N6T3-2	Isoform 2 of ADP-ribosylation factor GTPase-activating protein 1 [OS=Homo sapiens]	FALSE	0.894	0	18.697	15.2174	5	7	5	1	414	45.648	5.78	High	High	High	High	High	High		92.8	103.8	5.88	4.32	97.4	86.8	94.3	102.1	108.9	100.4	0.616	0	21.5342	5
Q8NBJ4	Golgi membrane protein 1 [OS=Homo sapiens]	FALSE	0.894	0	59.4744	30.9227	13	36	13	1	401	45.306	4.97	High	High	High	High	High	High		93.7	104.8	1.84	1.13	91.9	95.4	93.7	106.1	104.5	103.8	2.687	0	98.9177	13
O15127	Secretory carrier-associated membrane protein 2 [OS=Homo sapiens]	FALSE	0.894	0	12.0666	13.6778	3	8	3	1	329	36.625	6.1	High	High	High	High	High	High		92.4	103.4	4.94	4.49	87.8	92.7	96.9	108.4	102.6	99.2	1.154	0	30.2361	3
P17980	26S protease regulatory subunit 6A [OS=Homo sapiens]	FALSE	0.894	0	46.1323	27.5626	10	27	10	1	439	49.172	5.24	High	High	High	High	High	High		94	105.2	5.37	2.02	96.2	88.2	97.6	104.8	107.5	103.3	1.783	0	79.1197	10
O00116	Alkyldihydroxyacetonephosphate synthase, peroxisomal [OS=Homo sapiens]	FALSE	0.894	0	44.9	21.1246	10	21	10	1	658	72.866	7.34	High	High	High	High	High	High		90.5	101.3	6.98	1.72	97.4	89.1	85	99.3	102.6	101.9	1.154	0	57.7237	10
P07919	Cytochrome b-c1 complex subunit 6, mitochondrial [OS=Homo sapiens]	FALSE	0.893	0	15.7774	43.956	4	28	4	1	91	10.732	4.44	High	High	High	High	High	High		95.1	106.5	8.41	7.78	98.4	101	86	102.6	100.8	116	4.179	0	108.302	4
Q9H2W6	39S ribosomal protein L46, mitochondrial [OS=Homo sapiens]	FALSE	0.893	0	12.518	8.24373	2	5	2	1	279	31.685	7.05	High	High	High	High	High	High		93.7	104.9	5.63	3.95	88.1	94.6	98.6	107	107.6	100.1	0.438	0	12.2507	2
O95391	Pre-mRNA-splicing factor SLU7 [OS=Homo sapiens]	FALSE	0.893	0.000352609	7.91666	3.58362	2	2	2	1	586	68.344	7.14	High	High	Not Found	High	High	Not Found		92.3	103.3	1.8	5.22	93.4	91.1		107.1	99.5		0.122	0	5.92409	2
Q9Y4K1	absent in melanoma 1 protein [OS=Homo sapiens]	FALSE	0.893	0	30.7049	6.67441	8	13	8	1	1723	188.558	5.86	High	High	High	High	High	High		92.7	103.8	4.02	1.76	88.6	95.9	93.7	103.3	102.3	105.8	0.224	0	34.7694	8
Q5R3I4	tetratricopeptide repeat protein 38 [OS=Homo sapiens]	FALSE	0.893	0	26.4124	20.2559	8	12	8	1	469	52.753	5.99	High	High	High	High	High	High		95.1	106.5	12.73	7.97	81.1	102.7	101.4	115.7	99	104.7	0.887	0	35.4539	8
O15067	Phosphoribosylformylglycinamidine synthase [OS=Homo sapiens]	FALSE	0.893	0	19.6682	4.26009	5	13	5	1	1338	144.643	5.76	High	High	High	High	High	High		92.5	103.6	6.46	4.55	97.7	93.9	86	101	100.8	109	0.222	0	34.9045	5
Q8TAT6-2	Isoform 2 of Nuclear protein localization protein 4 homolog [OS=Homo sapiens]	FALSE	0.893	0	15.5745	6.96921	5	7	5	1	617	69.417	6.68	High	High	High	High	High	High		94.8	106.2	11.75	8.04	107.7	89.5	87.4	96.6	112.9	109.2	0.468	0	17.9616	5
P55786	puromycin-sensitive aminopeptidase [OS=Homo sapiens]	FALSE	0.893	0	45.8646	16.4309	14	21	14	1	919	103.211	5.72	High	High	High	High	High	High		93.8	105	2.98	0.81	95.2	95.6	90.5	104.9	104.2	105.9	0.833	0	63.2251	14
Q86X29	Lipolysis-stimulated lipoprotein receptor [OS=Homo sapiens]	FALSE	0.893	0	15.5589	7.85824	4	7	4	1	649	71.394	7.97	High	High	High	High	High	High		90.4	101.3	8.42	6.57	96.3	81.8	93.1	104.2	105.9	93.6	0.334	0	19.1082	4
Q9UBB4-1	Ataxin-10 [OS=Homo sapiens]	FALSE	0.893	0	15.1618	10.1053	4	7	4	1	475	53.455	5.25	High	High	High	High	High	High		93.7	105	4.27	2.51	95.4	96.6	89.1	104.4	102.6	107.8	0.346	0	22.3099	4
O60506	Heterogeneous nuclear ribonucleoprotein Q [OS=Homo sapiens]	FALSE	0.893	0	146.79	46.549	25	171	2	1	623	69.56	8.59	High	High	Not Found	High	High	Not Found		93.7	105	2.51	1.5	94.1	95.9	91.2	104.1	104.1	106.8	7.913	12	590.978	25
O43488	aflatoxin B1 aldehyde reductase member 2 [OS=Homo sapiens]	FALSE	0.893	0	13.7862	11.4206	3	8	2	1	359	39.564	7.17	Not Found	High	High	Not Found	High	High		94.8	106.2	10.96	4.11		87.5	102.2		109.3	103.2	0.624	1	20.7449	3
Q14690	Protein RRP5 homolog [OS=Homo sapiens]	FALSE	0.893	0	45.9565	7.58952	12	19	12	1	1871	208.57	8.87	High	High	High	High	High	High		94.6	106	5.81	2.56	94.5	89.1	100.1	103.7	109	105.1	0.292	0	59.3241	12
Q9UM54-6	Isoform 6 of Unconventional myosin-VI [OS=Homo sapiens]	FALSE	0.893	0	92.7147	20.7004	24	42	24	1	1285	148.565	8.56	High	High	High	High	High	High		93.3	104.5	3.74	3.14	94.4	96.1	89.4	103.6	101.8	108.2	1.174	0	126.979	24
P07108-5	Isoform 5 of Acyl-CoA-binding protein [OS=Homo sapiens]	FALSE	0.893	0	20.0905	29.7297	3	28	3	1	148	16.484	9.38	High	High	High	High	High	High		97.6	109.4	9.52	5.85	90.9	93.7	108.2	114.7	111.2	102.3	1.783	0	114.202	3
Q8NFQ8	Torsin-1A-interacting protein 2 [OS=Homo sapiens]	FALSE	0.893	0	12.9989	7.65957	3	7	2	1	470	51.232	4.96	High	High	High	High	High	High		92.3	103.4	2.37	0.23		93.8	90.7		103.2	103.5	0.389	0	19.7902	3
P27361-1	mitogen-activated protein kinase 3 [OS=Homo sapiens]	FALSE	0.892	0	18.8405	17.6781	6	12	3	1	379	43.108	6.74	High	High	High	High	High	High		94.8	106.3	3.81	1.78	90.8	95.9	97.8	108.4	104.9	105.5	1.015	0	31.7157	6
P61758	Prefoldin subunit 3 [OS=Homo sapiens]	FALSE	0.892	0	54.5752	53.8071	11	32	11	1	197	22.643	7.11	High	High	High	High	High	High		94.5	105.9	3.26	2.61	91.2	95	97.3	109	105.1	103.7	10.659	0	94.9205	11
O95292	Vesicle-associated membrane protein-associated protein B/C [OS=Homo sapiens]	FALSE	0.892	0	48.7891	41.5638	9	37	8	1	243	27.211	7.3	High	High	High	High	High	High		93	104.3	2.27	1.83	92.3	95.4	91.4	106.3	102.6	104	3.87	1	132.069	9
Q13200	26S proteasome non-ATPase regulatory subunit 2 [OS=Homo sapiens]	FALSE	0.892	0	99.8766	25.5507	20	51	20	1	908	100.136	5.2	High	High	High	High	High	High		93.2	104.5	2.69	3.25	94.5	94.8	90.3	104.2	101.3	108.1	1.759	0	157.298	20
O00422	Histone deacetylase complex subunit SAP18 [OS=Homo sapiens]	FALSE	0.891	0	18.5446	29.4118	6	13	6	1	153	17.55	9.35	High	High	High	High	High	High		94.1	105.6	3.19	3.64	94.8	96.7	90.8	105.9	101.6	109.2	1.683	0	38.8461	6
P15927-3	Isoform 3 of Replication protein A 32 kDa subunit [OS=Homo sapiens]	FALSE	0.891	0.000212179	10.822	12.2905	3	4	3	1	358	38.786	8.94	Not Found	High	High	Not Found	High	High		90.9	102	10.65	1.42		84.1	97.8		103	101	0.389	0	13.4414	3
P49368-1	T-complex protein 1 subunit gamma [OS=Homo sapiens]	FALSE	0.891	0	156.621	62.7523	31	147	3	1	545	60.495	6.49	High	High	High	High	High	High		94.4	106	2.81	2.31	97	91.7	94.7	104.1	108.8	105.1	10.994	26	457.538	31
P40227-1	T-complex protein 1 subunit zeta [OS=Homo sapiens]	FALSE	0.891	0	99.508	39.548	18	68	14	1	531	57.988	6.68	High	High	High	High	High	High		95.2	106.8	5.53	5.29	94.1	90.6	100.9	107	112.4	101.1	5.898	4	199.203	18
P51532-1	Transcription activator BRG1 [OS=Homo sapiens]	FALSE	0.891	0	15.7297	3.82514	5	8	5	1	1647	184.53	7.88	High	High	High	High	High	High		92.6	104	1.32	1.58	92.4	91.6	94	105.4	102.2	104.3	0.155	0	26.6641	5
O60449-2	Isoform 2 of Lymphocyte antigen 75 [OS=Homo sapiens]	FALSE	0.891	0	14.1129	3.36359	5	5	5	1	1873	215.642	6.21	High	High	Not Found	High	High	Not Found		94.8	106.4	10.88	5.82	102.1	87.5		102	110.8		0.121	0	11.9153	5
P13489	Ribonuclease inhibitor [OS=Homo sapiens]	FALSE	0.891	0	92.114	48.59	15	47	15	1	461	49.941	4.82	High	High	High	High	High	High		93.9	105.4	3.54	4.21	97.7	92	91.9	100.3	108.3	107.6	4.012	0	164.597	15
Q99447-3	Isoform 3 of Ethanolamine-phosphate cytidylyltransferase [OS=Homo sapiens]	FALSE	0.891	0	18.609	14.9877	5	10	5	1	407	45.594	6.73	High	High	High	High	High	High		94.2	105.8	5.84	4.06	99.1	95.3	88.3	101.8	105.2	110.4	0.557	0	28.1268	5
O94776	Metastasis-associated protein MTA2 [OS=Homo sapiens]	FALSE	0.891	0	39.6916	21.1078	14	30	14	1	668	74.976	9.66	High	High	High	High	High	High		94.6	106.3	2.28	2.23	96.4	95.3	92.2	104.6	105.2	109	1.121	0	77.9069	14
Q9BXJ9	N-alpha-acetyltransferase 15, NatA auxiliary subunit [OS=Homo sapiens]	FALSE	0.89	0	66.3404	19.746	21	34	21	1	866	101.208	7.42	High	High	High	High	High	High		95.2	106.9	3.31	0.66	98.1	95.5	91.9	106.1	107	107.5	1.349	0	93.3863	21
P14866	Heterogeneous nuclear ribonucleoprotein L [OS=Homo sapiens]	FALSE	0.89	0	132.948	44.4822	18	114	17	1	589	64.092	8.22	High	High	High	High	High	High		94.2	105.8	1.91	0.39	92.4	94.1	96	106.2	105.8	105.4	8.261	1	424.883	18
Q13564-4	Isoform 4 of NEDD8-activating enzyme E1 regulatory subunit [OS=Homo sapiens]	FALSE	0.89	0	14.9299	13.2216	5	8	5	1	537	60.479	5.4	High	High	High	High	High	High		94.6	106.2	8.81	6.08	88.7	100.5		110.8	101.7		0.487	0	25.7651	5
O43242	26S proteasome non-ATPase regulatory subunit 3 [OS=Homo sapiens]	FALSE	0.89	0	81.5741	36.3296	16	43	16	1	534	60.939	8.44	High	High	High	High	High	High		93.4	105	4.04	2.79	89.1	96.1	95.1	108.1	102.3	104.7	2.888	0	133.794	16
P21281	V-type proton ATPase subunit B, brain isoform [OS=Homo sapiens]	FALSE	0.889	0.000212179	11.0702	6.65362	3	5	3	1	511	56.465	5.81	High	High	High	High	High	High		93.3	104.9	4.89	1.18	96.9	94.9	88.2	104.4	104	106.3	0.259	0	16.0355	3
Q9BXP5	serrate RNA effector molecule homolog [OS=Homo sapiens]	FALSE	0.889	0	89.5175	26.484	22	49	22	1	876	100.604	5.96	High	High	High	High	High	High		94	105.7	2.25	0.84	96.4	92.4	93.2	104.7	105.8	106.5	2.162	0	144.211	22
P40818	ubiquitin carboxyl-terminal hydrolase 8 [OS=Homo sapiens]	FALSE	0.889	0.00370428	4.99635	2.14669	3	4	3	1	1118	127.444	8.51	High	High	Not Found	High	High	Not Found		93.5	105.2	10.35	11.24	86.7	100.4		113.5	96.8		0.104	0	6.55983	3
P56470	galectin-4 [OS=Homo sapiens]	FALSE	0.889	0	40.5051	32.8173	10	60	10	1	323	35.918	9.16	High	High	High	High	High	High		94.6	106.4	2.32	0.94	93.5	93.1	97.1	107.3	106.4	105.3	4.08	0	244.722	10
O43169	Cytochrome b5 type B [OS=Homo sapiens]	FALSE	0.889	0	19.9451	38.3562	5	33	5	1	146	16.322	4.97	High	High	High	High	High	High		92.4	103.9	8.63	6.32	101.5	86.6	89.1	96.9	109.9	104.9	3.642	0	81.9247	5
Q16795	NADH dehydrogenase [ubiquinone] 1 alpha subcomplex subunit 9, mitochondrial [OS=Homo sapiens]	FALSE	0.889	0	21.3469	19.0981	6	9	6	1	377	42.483	9.8	High	High	High	High	High	High		92.7	104.3	6.27	3.14	97.7	86.3	93.9	101.2	107.7	103.9	0.778	0	27.6179	6
P30405	Peptidyl-prolyl cis-trans isomerase F, mitochondrial [OS=Homo sapiens]	FALSE	0.888	0	18.1963	32.3671	6	17	4	1	207	22.026	9.38	High	High	High	High	High	High		95.4	107.4	3.8	4.07	92	99.2	94.8	112.2	103.9	105.9	1.738	1	44.7706	6
Q9Y673	dolichyl-phosphate beta-glucosyltransferase [OS=Homo sapiens]	FALSE	0.888	0	24.1153	23.7654	6	14	6	1	324	36.922	9.28	High	High	High	High	High	High		92.5	104.1	3.19	2.83		94.5	90.4		102	106.2	1.154	0	44.1	6
Q14517	Protocadherin Fat 1 [OS=Homo sapiens]	FALSE	0.888	0	76.9233	5.57977	21	31	21	1	4588	505.958	5	High	High	High	High	High	High		92.5	104.1	4.96	3.48	97.3	91.7	88.3	100.1	105.1	107.2	0.252	0	89.0429	21
Q14558-2	Isoform 2 of Phosphoribosyl pyrophosphate synthase-associated protein 1 [OS=Homo sapiens]	FALSE	0.888	0.000352609	7.61031	7.27273	2	4	2	1	385	42.44	8.47	High	High	High	High	High	High		94.9	106.8	9.17	5.69	91.3	88.5	104.8	105.5	113.5	101.6	0.194	0	13.7895	2
P28066-1	Proteasome subunit alpha type-5 [OS=Homo sapiens]	FALSE	0.888	0	53.9609	46.473	8	50	8	1	241	26.394	4.79	High	High	High	High	High	High		93.1	104.8	2.26	1.25	94.7	90.7	93.8	104.1	106.3	104	11.328	0	172.021	8
O00299	chloride intracellular channel protein 1 [OS=Homo sapiens]	FALSE	0.888	0	117.132	71.3693	15	236	15	1	241	26.906	5.17	High	High	High	High	High	High		93.2	105	2.69	2.24	95.9	92.8	90.9	102.4	105.4	107.1	37.747	0	889.275	15
P52565-1	rho GDP-dissociation inhibitor 1 [OS=Homo sapiens]	FALSE	0.888	0	37.4406	29.4118	7	43	7	1	204	23.193	5.11	High	High	High	High	High	High		93.9	105.7	4.58	2.85	97.2	89	95.4	103.2	109.1	104.9	4.179	0	147.445	7
P46109	Crk-like protein [OS=Homo sapiens]	FALSE	0.888	0	16.0069	19.802	4	11	4	1	303	33.756	6.74	High	High	High	High	High	High		94.6	106.6	14.84	12.21	95.7	108.1	80.1	101.9	96.6	121.3	0.624	0	37.7527	4
Q9BXR0	Queuine tRNA-ribosyltransferase [OS=Homo sapiens]	FALSE	0.888	0.000352609	8.27489	6.69975	2	2	2	1	403	44.019	7.23	High	High	Not Found	High	High	Not Found		92.3	103.9	1.86	2.39	91	93.5		102.2	105.7		0.245	0	4.92148	2
Q9UQ35	serine/arginine repetitive matrix protein 2 [OS=Homo sapiens]	FALSE	0.887	0	59.1856	8.32122	16	32	16	1	2752	299.438	12.06	High	High	High	High	High	High		93	104.8	4.35	3.45	88.4	94.3	96.2	107.9	105.5	100.8	0.289	0	97.0109	16
P08754	Guanine nucleotide-binding protein G(k) subunit alpha [OS=Homo sapiens]	FALSE	0.887	0	24.861	13.2768	4	15	3	1	354	40.506	5.69	High	High	High	High	High	High		92.7	104.5	4.82	5.65	88.5	92.4	97.4	110	105.4	98.2	1.069	0	51.8196	4
P35613	Basigin [OS=Homo sapiens]	FALSE	0.887	0	37.894	21.8182	8	37	8	1	385	42.174	5.66	High	High	High	High	High	High		93.5	105.4	2	0.73	91.3	94.4	94.7	106.2	104.8	105.1	2.162	0	107.978	8
O15372	Eukaryotic translation initiation factor 3 subunit H [OS=Homo sapiens]	FALSE	0.887	0	60.6874	34.0909	12	36	12	1	352	39.905	6.54	High	High	High	High	High	High		92.8	104.6	1.34	1.54	91.4	93.2	93.8	104.8	106.1	102.9	4.109	0	109.088	12
Q5JPE7	NODAL modulator 2 [OS=Homo sapiens]	FALSE	0.887	0	38.0745	10.5762	9	13	9	1	1267	139.351	5.76	High	High	High	High	High	High		93.8	105.7	3.75	1.54	90.2	97.3	93.8	105.7	104.1	107.4	0.365	0	38.6967	9
O14617-5	Isoform 5 of AP-3 complex subunit delta-1 [OS=Homo sapiens]	FALSE	0.887	0	30.3732	9.21811	9	12	9	1	1215	136.565	7.64	High	High	High	High	High	High		93.8	105.7	6.32	4.02	100	88.2	93.2	100.9	108.8	107.5	0.382	0	31.9753	9
P35606	Coatomer subunit beta' [OS=Homo sapiens]	FALSE	0.887	0	69.1862	23.2892	20	43	20	1	906	102.422	5.27	High	High	High	High	High	High		92.2	103.9	2.97	0.94	94.6	89.2	92.8	103.1	105	103.7	1.575	0	125.087	20
Q8N5K1	CDGSH iron-sulfur domain-containing protein 2 [OS=Homo sapiens]	FALSE	0.887	0	14.0234	35.5556	4	5	4	1	135	15.268	9.61	High	High	High	High	High	High		93	104.9	9.04	12.22		98.9	87		95.8	113.9	1.783	0	17.1655	4
Q14694-2	Isoform 2 of Ubiquitin carboxyl-terminal hydrolase 10 [OS=Homo sapiens]	FALSE	0.887	0	36.507	15.6028	10	19	10	1	846	92.54	5.69	High	High	High	High	High	High		93.2	105.2	8.68	5.69	99.7	95.9	84.1	99.7	104.2	111.5	0.688	0	55.0045	10
P12270	Nucleoprotein TPR [OS=Homo sapiens]	FALSE	0.887	0	210.592	25.4338	53	113	53	1	2363	267.131	5.02	High	High	High	High	High	High		93.5	105.4	0.96	0.63	93.5	94.4	92.6	105.3	104.9	106.2	1.621	0	339.664	53
Q9P2B2	prostaglandin F2 receptor negative regulator [OS=Homo sapiens]	FALSE	0.887	0.00365253	5.38246	3.6405	3	3	3	1	879	98.495	6.61	High	High	High	High	High	High		93.2	105.2	3.13	5.55	91.2		95.3	109.3		101.1	0.136	0	6.53106	3
Q15813-2	Isoform 2 of Tubulin-specific chaperone E [OS=Homo sapiens]	FALSE	0.886	0.000212179	10.8067	7.61246	3	4	3	1	578	64.811	7.27	High	High	Not Found	High	High	Not Found		93.9	105.9	1.39	1.28	93	94.8		105	106.9		0.179	0	13.3986	3
Q96FW1	Ubiquitin thioesterase otub1 [OS=Homo sapiens]	FALSE	0.886	0	42.6826	43.5424	8	24	8	1	271	31.264	4.94	High	High	High	High	High	High		93.1	105	3.78	3.02	89.8	96.8	92.6	108.5	102.3	104.2	3.642	0	82.5513	8
P61163	Alpha-centractin [OS=Homo sapiens]	FALSE	0.886	0	13.5178	13.8298	5	8	5	1	376	42.587	6.64	High	High	High	High	High	High		94.5	106.6	3.95	3.17	92.9	91.8	98.8	108.6	108.6	102.7	0.65	0	23.0716	5
Q14258	E3 ubiquitin/ISG15 ligase TRIM25 [OS=Homo sapiens]	FALSE	0.886	0	37.1373	21.2698	10	18	10	1	630	70.928	8.09	High	High	High	High	High	High		94.1	106.2	5.52	1.19	93.9	99.4	89	104.8	106.8	107.1	0.884	0	57.6613	10
Q9NP79	Vacuolar protein sorting-associated protein VTA1 homolog [OS=Homo sapiens]	FALSE	0.886	0.000352609	10.405	19.544	4	5	4	1	307	33.858	6.29	High	High	High	High	High	High		95	107.2	13.46	7.98	84	92	109	116.2	106.3	99.1	1.031	0	11.9953	4
Q5VT52	Regulation of nuclear pre-mRNA domain-containing protein 2 [OS=Homo sapiens]	FALSE	0.886	0	13.5612	4.92813	7	11	7	1	1461	155.924	7.42	High	High	High	High	High	High		93.2	105.2	8.19	5.64	91.9	101.4	86.3	107.9	98.4	109.4	0.214	0	21.9032	7
Q15836	Vesicle-associated membrane protein 3 [OS=Homo sapiens]	FALSE	0.886	0	20.9198	33	2	13	2	1	100	11.302	8.79	High	High	High	High	High	High		94	106.2	3.86	4.29	90.4	97.7	94	109.1	100.9	108.5	5.31	0	50.6917	2
Q15041	ADP-ribosylation factor-like protein 6-interacting protein 1 [OS=Homo sapiens]	FALSE	0.886	0.00370428	5.30116	8.867	2	5	2	1	203	23.347	9.32	High	High	High	High	High	High		93.3	105.3	14.6	13.61	102.4	99.8	77.6	96.1	98	121.8	0.931	0	12.0191	2
P21283	V-type proton ATPase subunit C 1 [OS=Homo sapiens]	FALSE	0.885	0	12.8329	12.5654	4	6	4	1	382	43.914	7.46	High	High	High	High	High	High		93	105	5.15	4.68	91.9	98.2	88.8	105.8	99.7	109.5	0.269	0	16.5157	4
Q9Y2W2	WW domain-binding protein 11 [OS=Homo sapiens]	FALSE	0.885	0	37.4887	15.2886	10	15	10	1	641	69.954	8.38	High	High	High	High	High	High		94.7	106.9	3.25	1.64	93.6	98.1	92.3	108	104.9	107.9	1.326	0	42.4817	10
Q99442	translocation protein sec62 [OS=Homo sapiens]	FALSE	0.885	0	19.6773	18.5464	7	10	7	1	399	45.833	7.12	High	High	High	High	High	High		93.8	106	8.86	3.95	103.4	88.5	89.6	101.6	109.9	106.6	1.336	0	23.0713	7
P41091	eukaryotic translation initiation factor 2 subunit 3 [OS=Homo sapiens]	FALSE	0.885	0	58.311	37.2881	14	42	14	1	472	51.077	8.4	High	High	High	High	High	High		93.4	105.6	1.51	1.26	92.8	95	92.4	107	104.3	105.4	4.109	0	133.433	14
Q01518-1	adenylyl cyclase-associated protein 1 [OS=Homo sapiens]	FALSE	0.885	0	98.6778	41.6842	18	92	18	1	475	51.869	8.06	High	High	High	High	High	High		93.2	105.3	1.47	0.74	92.4	92.4	94.8	106.2	104.9	104.9	5.579	0	292.212	18
Q96ER9	Coiled-coil domain-containing protein 51 [OS=Homo sapiens]	FALSE	0.884	0.000352609	9.57264	9.00243	4	7	4	1	411	45.783	8.19	High	High	High	High	High	High		92.7	104.8	11.97	10.45	104.8	90.3	83	92.8	107.3	114.3	0.374	0	15.6551	4
Q15056-1	Eukaryotic translation initiation factor 4H [OS=Homo sapiens]	FALSE	0.884	0	16.227	16.5323	5	12	5	1	248	27.368	7.23	High	High	High	High	High	High		93.4	105.6	8.81	3.76	99	84	97.2	102.4	110	104.4	0.931	0	30.7713	5
P30837	Aldehyde dehydrogenase X, mitochondrial [OS=Homo sapiens]	FALSE	0.884	0	46.4618	19.9226	10	27	9	1	517	57.17	6.8	High	High	High	High	High	High		94.8	107.1	3.97	0.99	91.6	93.7	98.9	107.7	107.8	105.9	1.593	0	85.5578	10
Q13131-2	Isoform 2 of 5'-AMP-activated protein kinase catalytic subunit alpha-1 [OS=Homo sapiens]	FALSE	0.884	0	20.2738	13.0662	6	10	6	1	574	65.481	8.22	High	High	High	High	High	High		93.4	105.6	1.75	1.19	94.8	91.6	93.7	104.2	106.4	106.2	0.468	0	31.1404	6
Q15007	Pre-mRNA-splicing regulator WTAP [OS=Homo sapiens]	FALSE	0.884	0.000352609	7.16156	8.83838	3	3	3	1	396	44.217	5.19	High	High	High	High	High	High		93.2	105.4	10.64	9.24	86.2		100.2	112.3		98.6	0.304	0	6.14688	3
Q9UGP8	Translocation protein SEC63 homolog [OS=Homo sapiens]	FALSE	0.884	0	25.4868	11.8421	7	15	7	1	760	87.942	5.31	High	High	High	High	High	High		93.2	105.5	7.36	4	100.7	87.3	91.5	100.8	109.1	106.5	0.468	0	48.4698	7
Q13740-1	CD166 antigen [OS=Homo sapiens]	FALSE	0.883	0	40.2595	16.295	9	23	9	1	583	65.061	6.25	High	High	High	High	High	High		92.2	104.4	3.8	4.83	96.2	90.5	89.8	98.6	106.6	107.9	1.371	0	65.7392	9
Q02880	DNA topoisomerase 2-beta [OS=Homo sapiens]	FALSE	0.883	0	39.3625	8.67159	13	26	6	1	1626	183.152	8	High	High	High	High	High	High		93.2	105.5	3.34	5.19	96.1	93.6	89.9	103.1	101.7	111.8	0.311	0	74.8545	13
Q9UKK3	Poly [ADP-ribose] polymerase 4 [OS=Homo sapiens]	FALSE	0.883	0	24.9334	4.64037	6	9	6	1	1724	192.472	5.66	High	High	High	High	High	High		91.8	103.9	3.83	5.55	88.7	91.1	95.7	107.2	107.4	97.3	0.196	0	27.9869	6
Q7Z406-2	Isoform 2 of Myosin-14 [OS=Homo sapiens]	FALSE	0.883	0	356.374	38.7525	68	224	58	1	2036	231.87	5.6	High	High	High	High	High	High		93.4	105.7	2.34	1.64	94.8	94.5	90.9	104.2	105.4	107.6	3.725	0	724.958	68
O00560-1	Syntenin-1 [OS=Homo sapiens]	FALSE	0.883	0	19.1255	17.4497	4	7	4	1	298	32.424	7.53	High	High	High	High	High	High		92	104.2	6.55	2.37	85.9	98	92.2	106.5	104.4	101.6	0.896	0	20.705	4
Q7Z4S6-4	Isoform 4 of Kinesin-like protein KIF21A [OS=Homo sapiens]	FALSE	0.883	0.00365253	5.49415	1.13433	2	3	2	1	1675	187.15	6.42	High	High	Not Found	High	High	Not Found		95.7	108.4	7.65	8.21	100.9	90.6		102.1	114.7		0.056	0	6.35702	2
Q9BTC0	Death-inducer obliterator 1 [OS=Homo sapiens]	FALSE	0.883	0	28.7489	4.82143	8	12	8	1	2240	243.723	7.88	High	High	High	High	High	High		94.4	106.9	11.03	7.05	84.9	105.6	92.8	114.7	99.6	106.4	0.146	0	33.3362	8
O94842	TOX high mobility group box family member 4 [OS=Homo sapiens]	FALSE	0.883	0	14.6065	9.17874	4	5	4	1	621	66.153	5.06	High	Not Found	High	High	Not Found	High		91.7	103.8	8.64	2.95	97.3		86.1	101.7		106	0.668	0	12.195	4
Q9NYF8-1	Bcl-2-associated transcription factor 1 [OS=Homo sapiens]	FALSE	0.883	0	49.9273	17.6087	14	31	13	1	920	106.059	9.98	High	High	High	High	High	High		93.1	105.5	1.97	1.58	91.1	93.7	94.6	107	105.8	103.7	0.943	0	95.956	14
Q14676	Mediator of DNA damage checkpoint protein 1 [OS=Homo sapiens]	FALSE	0.883	0	13.2344	2.24988	4	5	4	1	2089	226.529	5.47	High	High	High	High	High	High		93.2	105.5	14.54	13.03	105.1	96	78.4	92.5	104.2	119.9	0.099	0	15.1826	4
Q9Y2Q3-1	Glutathione S-transferase kappa 1 [OS=Homo sapiens]	FALSE	0.883	0	24.6596	28.3186	5	15	5	1	226	25.48	8.41	High	High	High	High	High	High		91.6	103.8	4.31	4.42	96.1	88.6	90.2	98.8	107.9	104.7	1.512	0	54.6687	5
Q02750	Dual specificity mitogen-activated protein kinase kinase 1 [OS=Homo sapiens]	FALSE	0.882	0	31.224	21.6285	8	14	8	1	393	43.411	6.62	High	High	High	High	High	High		93.4	105.9	8.66	5.84	93	85.5	101.7	105.4	112.2	99.9	1.683	0	39.9432	8
Q14671-3	Isoform 3 of Pumilio homolog 1 [OS=Homo sapiens]	FALSE	0.882	0	20.5877	5.30303	5	7	5	1	1188	126.607	6.84	High	High	High	High	High	High		94.7	107.4	9.59	6.08	90.2	105.2	88.8	111.2	99.8	111.1	0.292	0	19.2889	5
P52907	F-actin-capping protein subunit alpha-1 [OS=Homo sapiens]	FALSE	0.882	0	67.2354	64.6853	12	43	10	1	286	32.902	5.69	High	High	High	High	High	High		92.7	105.1	1.92	1.13	91.6	91.8	94.8	104.9	106.4	104	7.66	2	144.132	12
Q9Y6E2	Basic leucine zipper and W2 domain-containing protein 2 [OS=Homo sapiens]	FALSE	0.882	0	43.2758	24.3437	11	36	9	1	419	48.132	6.68	High	High	High	High	High	High		93.1	105.6	2.96	1.23	90.4	93.1	95.9	106.1	106.6	104.1	1.626	2	126.229	11
P54920	alpha-soluble nsf attachment protein [OS=Homo sapiens]	FALSE	0.882	0	30.2505	29.8305	7	15	7	1	295	33.211	5.36	High	High	High	High	High	High		93.8	106.3	0.95	2.92	93.2	94.8	93.3	103.5	109.7	105.8	1.154	0	52.8874	7
P16435	NADPH--cytochrome P450 reductase [OS=Homo sapiens]	FALSE	0.882	0	45.3273	20.384	11	22	11	1	677	76.641	5.58	High	High	High	High	High	High		93.3	105.8	4.14	3.5	95.8	88.8	95.2	106.3	109.2	101.8	1.246	0	69.7628	11
Q99614	tetratricopeptide repeat protein 1 [OS=Homo sapiens]	FALSE	0.881	0	25.2925	28.7671	6	12	6	1	292	33.505	4.84	High	High	High	High	High	High		91.4	103.7	7.52	0.94	96.3	86.6		103	104.4		1.448	0	23.0494	6
Q8N1G4	Leucine-rich repeat-containing protein 47 [OS=Homo sapiens]	FALSE	0.881	0	39.0938	23.3276	11	24	11	1	583	63.434	8.28	High	High	High	High	High	High		91.7	104.1	2.6	2.16	89.4	94.2	91.7	105.6	101.5	105.2	1.062	0	71.4952	11
Q6UN15-1	Pre-mRNA 3'-end-processing factor FIP1 [OS=Homo sapiens]	FALSE	0.881	0	31.3195	15.1515	6	11	6	1	594	66.487	5.59	High	High	High	High	High	High		94.6	107.3	7.72	7.72	96.6	100.6	86.5	104.4	101	116.7	0.957	0	34.9843	6
P43304	Glycerol-3-phosphate dehydrogenase, mitochondrial [OS=Homo sapiens]	FALSE	0.881	0	42.1115	18.5695	14	21	14	1	727	80.802	7.69	High	High	High	High	High	High		90.7	103	10.4	4.78	100.7	89.5	81.9	97.5	104.6	106.9	0.905	0	45.6946	14
Q96HC4	PDZ and LIM domain protein 5 [OS=Homo sapiens]	FALSE	0.881	0	51.046	27.8523	12	23	12	1	596	63.904	8.21	High	High	High	High	High	High		93.5	106.1	4.03	3.53	94.3	96.8	89.4	105.4	102.8	110.2	1.31	0	86.0958	12
Q1ED39	Lysine-rich nucleolar protein 1 [OS=Homo sapiens]	FALSE	0.881	0.000352609	9.27807	8.51528	3	4	3	1	458	51.557	9.86	High	High	High	High	High	High		94.2	107	3.15	1.93	92.1	96.3		105.5	108.4		0.186	0	8.75347	3
Q8TEQ6	gem-associated protein 5 [OS=Homo sapiens]	FALSE	0.88	0	41.7345	10.0796	15	22	15	1	1508	168.483	6.62	High	High	High	High	High	High		93	105.6	6.66	3.17	99.1	86.8	93	103.3	109.5	104	0.428	0	50.4511	15
Q16625-1	Occludin [OS=Homo sapiens]	FALSE	0.88	0	25.3093	16.092	6	14	6	1	522	59.106	6.09	High	High	High	High	High	High		93.5	106.2	9.79	5.95	94.8	83.7	101.9	101.8	113.4	103.4	1.069	0	34.5902	6
O95299	NADH dehydrogenase [ubiquinone] 1 alpha subcomplex subunit 10, mitochondrial [OS=Homo sapiens]	FALSE	0.88	0.000352609	9.99799	6.47887	3	5	3	1	355	40.725	8.48	High	High	High	High	High	High		93.6	106.4	3.07	2.98	92.9	91.2	96.8	108.8	107.6	102.8	0.334	0	15.9145	3
Q08378	Golgin subfamily A member 3 [OS=Homo sapiens]	FALSE	0.88	0	31.1284	8.21095	10	12	10	1	1498	167.252	5.44	High	High	High	High	High	High		94.4	107.3	7.24	3.73	89.2	91.9	102.1	110.6	108.4	102.9	0.271	0	31.0664	10
Q96A49	Synapse-associated protein 1 [OS=Homo sapiens]	FALSE	0.88	0	14.4844	13.3523	3	9	3	1	352	39.909	4.53	High	High	High	High	High	High		92.7	105.4	3.78	4.33	92.4	96.4	89.4	107.5	100.1	108.5	0.438	0	31.3398	3
P00352	Retinal dehydrogenase 1 [OS=Homo sapiens]	FALSE	0.88	0	58.0146	37.1257	16	36	14	1	501	54.827	6.73	High	High	High	High	High	High		94.1	107	5.71	3.1	94.5	99.3	88.6	106.8	103.8	110.4	3.262	0	96.1296	16
Q9BZI7-1	Regulator of nonsense transcripts 3B [OS=Homo sapiens]	FALSE	0.88	0.000352609	8.17832	9.93789	3	4	3	1	483	57.727	9.48	High	High	High	High	High	High		91.7	104.2	7.98	7.87	99.3	90.9	84.8	95.4	105.6	111.6	0.389	0	10.8832	3
P40616	ADP-ribosylation factor-like protein 1 [OS=Homo sapiens]	FALSE	0.879	0.000352609	10.7322	19.8895	3	8	3	1	181	20.404	5.72	High	High	High	High	High	High		93.5	106.3	6.05	2.19	98.6	94.4	87.4	103.6	107.6	107.6	0.995	0	7.05094	3
Q9Y6Y8	SEC23-interacting protein [OS=Homo sapiens]	FALSE	0.879	0	19.1939	6.6	7	14	6	1	1000	111.007	5.54	High	High	High	High	High	High		93.2	106	2.92	0.41		91.3	95.1		105.7	106.3	0.399	0	34.2827	7
O94760-1	N(G),N(G)-dimethylarginine dimethylaminohydrolase 1 [OS=Homo sapiens]	FALSE	0.879	0	42.0605	40.7018	9	20	8	1	285	31.102	5.81	High	High	High	High	High	High		91.4	103.9	4.63	4.76	88.8	96.3	89	107.5	98.3	106	2.793	1	65.8493	9
Q99798	Aconitate hydratase, mitochondrial [OS=Homo sapiens]	FALSE	0.879	0	87.209	28.5897	17	43	17	1	780	85.372	7.61	High	High	High	High	High	High		93.1	105.9	0.89	0.53	92.1	93.7	93.4	106.4	106.1	105.3	2.252	0	128.276	17
P78371-1	T-complex protein 1 subunit beta [OS=Homo sapiens]	FALSE	0.879	0	155.991	53.8318	22	127	22	1	535	57.452	6.46	High	High	High	High	High	High		92.5	105.3	3.02	2.04	95.7	91.4	90.5	103	105.7	107.3	7.254	0	430.814	22
Q15654-1	thyroid receptor-interacting protein 6 [OS=Homo sapiens]	FALSE	0.878	0	11.5915	12.395	4	6	4	1	476	50.255	7.37	High	High	High	High	High	High		91.7	104.5	11.5	7.12	103.7	87.6	83.9	96.7	105.1	111.6	0.389	0	18.1579	4
P35237	serpin B6 [OS=Homo sapiens]	FALSE	0.878	0	26.4748	23.6702	7	11	7	1	376	42.594	5.27	High	High	High	High	High	High		91.7	104.4	3.38	0.44	94.3	88.3	92.5	104.5	104.8	103.9	0.957	0	32.6273	7
P42166	Lamina-associated polypeptide 2, isoform alpha [OS=Homo sapiens]	FALSE	0.878	0	78.0004	24.3516	13	47	6	1	694	75.446	7.66	High	High	High	High	High	High		92.9	105.8	1.81	1.24	94.4	93.2	91.1	104.5	105.9	107.1	1.818	7	162.525	13
P19525	interferon-induced, double-stranded RNA-activated protein kinase [OS=Homo sapiens]	FALSE	0.878	0	14.2011	10.8893	5	7	5	1	551	62.056	8.4	High	High	High	High	High	High		93.3	106.3	6.66	5.42	91.8	100.1	88	107.5	100	111.3	0.557	0	18.6611	5
Q6P996-1	Pyridoxal-dependent decarboxylase domain-containing protein 1 [OS=Homo sapiens]	FALSE	0.878	0	31.1099	12.5635	8	14	8	1	788	86.652	5.38	High	High	High	High	High	High		91.6	104.4	6.53	1.47	87.4	95.9		103.3	105.5		0.585	0	37.2277	8
P62314	Small nuclear ribonucleoprotein Sm D1 [OS=Homo sapiens]	FALSE	0.877	0	15.1617	27.7311	3	8	3	1	119	13.273	11.56	High	High	High	High	High	High		90.5	103.1	8.57	6.83	81.6	94	95.9	95.1	108.1	106.3	5.31	0	21.5964	3
P07814	Bifunctional glutamate/proline--tRNA ligase [OS=Homo sapiens]	FALSE	0.877	0	320.013	46.627	58	212	57	1	1512	170.483	7.33	High	High	High	High	High	High		92.9	106	3.34	2.34	91.8	96.5	90.6	106.2	103.4	108.3	6.071	1	706.532	58
Q14203	Dynactin subunit 1 [OS=Homo sapiens]	FALSE	0.877	0	30.8857	7.51174	8	11	8	1	1278	141.607	5.81	High	High	High	High	High	High		93.1	106.1	2	0.86	94.6	93.7	91	105.1	106.4	106.8	0.292	0	34.1911	8
Q9Y5Q8-3	Isoform 3 of General transcription factor 3C polypeptide 5 [OS=Homo sapiens]	FALSE	0.877	0.000352609	9.2336	9.88593	4	4	4	1	526	60.331	7.08	High	High	High	High	High	High		93.5	106.6	1.42	4.34	94.4		92.5	103.3		109.9	0.283	0	9.80303	4
Q9NRG9-1	Aladin [OS=Homo sapiens]	FALSE	0.877	0	11.6353	7.32601	3	5	3	1	546	59.536	7.5	High	High	High	High	High	High		92.3	105.3	5.63	5.72	96	94.5	86.4	109.2	98.3	108.3	0.25	0	14.705	3
Q9NZB2-6	Isoform F of Constitutive coactivator of PPAR-gamma-like protein 1 [OS=Homo sapiens]	FALSE	0.877	0	88.6634	22.8621	19	42	19	1	1146	125.192	9	High	High	High	High	High	High		92.4	105.4	0.57	1.12	92.6	91.8	92.9	105.7	106.4	104.1	1.383	0	148.018	19
P78318	Immunoglobulin-binding protein 1 [OS=Homo sapiens]	FALSE	0.877	0	12.6291	13.8643	3	4	3	1	339	39.198	5.38	High	High	High	High	High	High		93.1	106.2	3.94	5.52	93.6	89.3	96.6	112.6	104.9	101.1	0.35	0	9.11547	3
O95340-2	Isoform B of Bifunctional 3'-phosphoadenosine 5'-phosphosulfate synthase 2 [OS=Homo sapiens]	FALSE	0.877	0	37.789	18.9015	9	21	9	1	619	69.926	8.03	High	High	High	High	High	High		93.7	106.8	5.19	4.23	96.8	96.2	88.1	103.5	105	112	0.863	0	62.3681	9
P16615	Sarcoplasmic/endoplasmic reticulum calcium ATPase 2 [OS=Homo sapiens]	FALSE	0.876	0	176.01	34.357	29	126	29	1	1042	114.683	5.34	High	High	High	High	High	High		92.1	105	1.31	0.85	91.5	93.4	91.2	105.6	104	105.5	5.529	0	418.42	29
O60841	Eukaryotic translation initiation factor 5B [OS=Homo sapiens]	FALSE	0.876	0	115.862	23.1148	27	55	27	1	1220	138.742	5.49	High	High	High	High	High	High		93.4	106.6	6.22	3.99	91.5	99.9	88.8	108.4	101.7	109.7	2.162	0	177.443	27
O00764-1	Pyridoxal kinase [OS=Homo sapiens]	FALSE	0.876	0	34.2283	33.3333	7	18	7	1	312	35.08	6.13	High	High	High	High	High	High		93.3	106.5	6.67	2.79	96.8	96.9	86.1	106.4	103.5	109.5	1.512	0	50.2737	7
P13498	Cytochrome b-245 light chain [OS=Homo sapiens]	FALSE	0.876	0.00239521	6.80223	12.8205	2	7	2	1	195	20.999	9.54	High	High	High	High	High	High		90.1	102.8	5.21	0.7	91.2	84.9	94	103.5	102	102.9	0.995	0	13.4981	2
Q8IZW8	tensin-4 [OS=Homo sapiens]	FALSE	0.876	0	17.5747	8.39161	4	7	4	1	715	76.715	7.34	High	High	High	High	High	High		91.5	104.4	6.28	2.14	97.8	90	86.6	102.6	106.9	103.8	0.266	0	24.9917	4
Q9H061-1	Transmembrane protein 126A [OS=Homo sapiens]	FALSE	0.876	0.000352609	9.26612	10.2564	3	5	3	1	195	21.513	9.26	High	High	High	High	High	High		95.5	109.1	9.61	7.54	102		89	103.3		114.9	0.778	0	10.4322	3
P15954	Cytochrome c oxidase subunit 7C, mitochondrial [OS=Homo sapiens]	FALSE	0.875	0	12.2768	28.5714	2	9	2	1	63	7.241	10.27	High	High	High	High	High	High		93.8	107.2	4.08	2.23	95.7	96.3	89.4	107.6	104.6	109.3	3.642	0	29.3227	2
Q9Y3B7-1	39S ribosomal protein L11, mitochondrial [OS=Homo sapiens]	FALSE	0.875	0	31.3934	35.4167	5	13	5	1	192	20.67	9.91	High	High	High	High	High	High		92	105.1	9.57	7.8	90.1	101.5	84.2	107	96.1	112.2	2.162	0	38.4416	5
Q12959-2	Isoform 2 of Disks large homolog 1 [OS=Homo sapiens]	FALSE	0.875	0	32.7606	11.1231	8	13	8	1	926	103.258	5.92	High	High	High	High	High	High		92.5	105.7	1.24	1.28	91.3	93.6	92.5	105.5	104.5	107.2	0.506	0	37.3759	8
Q96GC5-1	39S ribosomal protein L48, mitochondrial [OS=Homo sapiens]	FALSE	0.874	0.000352609	7.32338	9.90566	2	5	2	1	212	23.92	8.98	High	High	Not Found	High	High	Not Found		92.7	106	0.32	1.01	92.9	92.5		106.7	105.2		0.468	0	15.4873	2
Q6ZRV2	Protein FAM83H [OS=Homo sapiens]	FALSE	0.874	0	32.798	10.0933	8	15	8	1	1179	127.044	6.98	High	High	High	High	High	High		91.7	104.9	5.93	7.3	94.7	95.1	85.5	100.6	100.4	113.8	0.311	0	48.4938	8
Q9Y2V2	Calcium-regulated heat stable protein 1 [OS=Homo sapiens]	FALSE	0.874	0.000352609	9.09766	23.8095	3	6	3	1	147	15.882	8.21	High	High	High	High	High	High		94	107.5	10.93	7.86	86.7		101.2	113.5		101.5	1.154	0	19.9183	3
Q9H307	Pinin [OS=Homo sapiens]	FALSE	0.874	0	62.8102	27.4756	19	38	18	1	717	81.565	7.14	High	High	High	High	High	High		92.6	105.9	5.1	4.03	90.4	98	89.3	107.6	101	109	1.703	0	114.066	19
O43716	Glutamyl-tRNA(Gln) amidotransferase subunit C, mitochondrial [OS=Homo sapiens]	FALSE	0.874	0.000352609	7.63744	22.0588	2	3	2	1	136	15.077	5.05	High	High	High	High	High	High		91.7	104.9	13.27	16.89	92.4	79.2	103.5	110.5	119.1	85	0.52	0	11.2793	2
Q96SB4-3	Isoform 1 of SRSF protein kinase 1 [OS=Homo sapiens]	FALSE	0.874	0	32.5695	7.74818	5	16	4	1	826	92.354	7.71	High	High	High	High	High	High		92.8	106.2	7.53	5.77	90.3	87.3	100.6	107.2	111.7	99.6	0.551	1	44.877	5
P08574	Cytochrome c1, heme protein, mitochondrial [OS=Homo sapiens]	FALSE	0.874	0	19.4838	26.4615	6	13	6	1	325	35.399	9	High	High	High	High	High	High		90.5	103.6	8.06	5.46	88.8	84.2	98.5	101	110.1	99.7	1.336	0	31.94	6
P00966	Argininosuccinate synthase [OS=Homo sapiens]	FALSE	0.874	0	78.3557	43.2039	18	102	18	1	412	46.501	8.02	High	High	High	High	High	High		92.9	106.3	0.65	0.8	92.4	92.6	93.5	107.3	105.8	105.8	8.152	0	289.46	18
Q02790	Peptidyl-prolyl cis-trans isomerase FKBP4 [OS=Homo sapiens]	FALSE	0.874	0	58.2925	33.5512	13	36	13	1	459	51.772	5.43	High	High	High	High	High	High		91.4	104.6	5.03	3.67	88.9	88.5	96.7	101.6	108.9	103.3	2.047	0	93.3849	13
Q9H583	HEAT repeat-containing protein 1 [OS=Homo sapiens]	FALSE	0.873	0	18.4091	3.63806	7	9	7	1	2144	242.215	6.54	High	High	High	High	High	High		90.8	104	5.23	4.36	85.6	91.8	95	101	109.2	101.7	0.13	0	21.5646	7
Q9Y617-1	phosphoserine aminotransferase [OS=Homo sapiens]	FALSE	0.873	0	39.9988	29.7297	10	24	10	1	370	40.397	7.66	High	High	High	High	High	High		92.6	106	2.37	1.61	90.4	92.6	94.8	107	107	104	1.683	0	72.5304	10
Q9BZK7	F-box-like/WD repeat-containing protein TBL1XR1 [OS=Homo sapiens]	FALSE	0.873	0	45.3531	27.821	10	26	10	1	514	55.56	5.55	High	High	High	High	High	High		92.1	105.5	3.27	3.67	91.2	89.7	95.5	107.9	107.6	101	1.555	0	81.391	10
Q9Y6W5	Wiskott-Aldrich syndrome protein family member 2 [OS=Homo sapiens]	FALSE	0.873	0.000212179	10.9164	5.82329	3	6	3	1	498	54.25	5.53	High	High	High	High	High	High		92.8	106.3	6.97	5.58	97.4	95.7	85.4	102.3	103.5	113.2	0.413	0	15.3507	3
O14908-1	PDZ domain-containing protein GIPC1 [OS=Homo sapiens]	FALSE	0.873	0	26.2882	17.4174	5	12	5	1	333	36.027	6.28	High	High	High	High	High	High		92.4	105.9	0.91	4.54	93.4	91.9	92	107.1	109.9	100.6	1.069	0	40.4578	5
Q9HCE6	Rho guanine nucleotide exchange factor 10-like protein [OS=Homo sapiens]	FALSE	0.873	0.000352609	7.45001	2.65833	2	4	2	1	1279	140.321	5.88	High	High	High	High	High	High		95.2	109.1	7.96	4.35	103.9	92.2	89.6	108.7	104.5	114	0.078	0	9.71932	2
Q9Y2T7	Y-box-binding protein 2 [OS=Homo sapiens]	FALSE	0.873	0	21.9788	13.1868	3	40	2	1	364	38.495	10.8	High	High	High	High	High	High		91.4	104.7	8.54	1.32	83.3	92	98.8	105	105.8	103.2	0.668	0	156.92	3
Q9Y490	Talin-1 [OS=Homo sapiens]	FALSE	0.873	0	120.146	14.3251	30	48	24	1	2541	269.599	6.07	High	High	High	High	High	High		92.9	106.5	4.37	3.89	96.3	94.1	88.4	101.9	107.5	110	0.618	3	149.108	30
P41250	Glycine--tRNA ligase [OS=Homo sapiens]	FALSE	0.873	0	103.495	33.4235	21	77	21	1	739	83.113	7.03	High	High	High	High	High	High		93.6	107.2	4.36	2.9	94.9	96.9	89	106.5	104.5	110.6	2.704	0	220.881	21
Q9NY93	Probable ATP-dependent RNA helicase DDX56 [OS=Homo sapiens]	FALSE	0.873	0	21.4424	13.1627	6	9	6	1	547	61.551	9.26	High	High	High	High	High	High		94.9	108.7	2.06	2.09	95.9	92.6	96.1	111.2	106.9	107.9	0.52	0	22.1167	6
O96008	Mitochondrial import receptor subunit TOM40 homolog [OS=Homo sapiens]	FALSE	0.873	0	20.7339	27.7008	5	9	5	1	361	37.869	7.25	High	High	High	High	High	High		92.1	105.5	6.96	3.48	88.7	88.1	99.5	105.7	109.1	101.8	1.054	0	34.7978	5
Q13505-1	Metaxin-1 [OS=Homo sapiens]	FALSE	0.873	0	19.7288	12.2318	4	7	4	1	466	51.445	9.79	High	High	High	High	High	High		91.3	104.6	0.66	1.82	91.9	91.3	90.7	105.6	102.4	105.8	0.468	0	22.926	4
P50570-1	Dynamin-2 [OS=Homo sapiens]	FALSE	0.873	0	42.9015	17.1264	13	23	13	1	870	98.003	7.44	High	High	High	High	High	High		92.6	106.1	2.26	2.17	90.2	94.1	93.5	108.2	103.6	106.5	0.76	0	64.7475	13
Q6P1N9-1	Putative deoxyribonuclease TATDN1 [OS=Homo sapiens]	FALSE	0.873	0	11.478	13.468	4	4	4	1	297	33.58	6.96	High	Not Found	High	High	Not Found	High		93.7	107.4	5.03	0.56	97		90.3	106.9		107.8	0.468	0	11.2109	4
P38919	Eukaryotic initiation factor 4A-III [OS=Homo sapiens]	FALSE	0.872	0	93.9544	39.6594	17	66	14	1	411	46.841	6.73	High	High	High	High	High	High		90.4	103.6	3.62	1.77	88.5	88.5	94.2	104.9	104.3	101.5	9.965	0	217.319	17
Q9UPN7	Serine/threonine-protein phosphatase 6 regulatory subunit 1 [OS=Homo sapiens]	FALSE	0.872	0.000352609	7.19774	4.5403	3	3	3	1	881	96.664	4.55	High	High	Not Found	High	High	Not Found		94.2	108	8.57	0.43	88.5	100		108.4	107.7		0.194	0	2.71713	3
Q12972-1	Nuclear inhibitor of protein phosphatase 1 [OS=Homo sapiens]	FALSE	0.872	0	21.148	22.5071	6	8	6	1	351	38.455	7.37	High	High	High	High	High	High		92.8	106.3	6.9	5.85	97.5	85.5	95.3	101.8	113.4	103.8	1.371	0	23.7727	6
P21964-1	Catechol O-methyltransferase [OS=Homo sapiens]	FALSE	0.872	0	12.457	17.7122	4	7	4	1	271	30.018	5.47	High	High	High	High	High	High		90.8	104.1	2.83	3.71	88.1	93.1	91.2	107.1	99.8	105.5	0.848	0	19.8204	4
Q9ULC5-3	Isoform 2 of Long-chain-fatty-acid--CoA ligase 5 [OS=Homo sapiens]	FALSE	0.872	0	90.3742	26.6576	15	62	15	1	739	82.21	7.39	High	High	High	High	High	High		92.7	106.3	5.11	3.17	91.9	97.8	88.4	105.5	103.4	110	2.888	0	189.518	15
Q8N983-4	Isoform 4 of 39S ribosomal protein L43, mitochondrial [OS=Homo sapiens]	FALSE	0.872	0.000352609	10.1024	15.0943	2	5	2	1	159	17.842	9.88	High	High	High	High	High	High		90.9	104.2	4.9	2.68	92	94.7	86	101	105.8	105.9	0.778	0	14.0425	2
Q96HS1-1	Serine/threonine-protein phosphatase Pgam5, mitochondrial [OS=Homo sapiens]	FALSE	0.872	0	26.9598	20.4152	6	22	6	1	289	31.985	8.68	High	High	High	High	High	High		92.2	105.7	5.17	4.41	89.8	97.6	89	108.2	100.3	108.5	1.637	0	50.4282	6
Q9BR76	Coronin-1B [OS=Homo sapiens]	FALSE	0.872	0	20.4164	15.7464	6	11	6	1	489	54.2	5.88	High	High	High	High	High	High		92.6	106.2	1.81	1.74	93.8	93.2	90.7	104.2	106.9	107.7	0.738	0	31.826	6
O60762	Dolichol-phosphate mannosyltransferase subunit 1 [OS=Homo sapiens]	FALSE	0.872	0	11.702	17.6923	4	5	4	1	260	29.616	9.57	High	High	High	High	High	High		91.3	104.7	9.52	4.42	83.3	89.9	100.5	109.3	104.8	100	0.668	0	9.03251	4
Q8NFW8	N-acylneuraminate cytidylyltransferase [OS=Homo sapiens]	FALSE	0.871	0	38.1127	20.5069	8	20	8	1	434	48.349	7.93	High	High	High	High	High	High		91.7	105.2	3.29	1.84	89.8	90	95.1	107.2	105	103.4	1.154	0	58.4861	8
P52888	thimet oligopeptidase [OS=Homo sapiens]	FALSE	0.871	0	32.4265	15.2395	9	17	9	1	689	78.789	6.05	High	High	High	High	High	High		91.5	105.1	4.82	1.44	87.9	90.2	96.4	104.5	106.8	104	0.658	0	49.6664	9
Q9H9E3-1	Conserved oligomeric Golgi complex subunit 4 [OS=Homo sapiens]	FALSE	0.871	0	13.7802	6.87898	4	7	4	1	785	89.026	5.19	High	High	High	High	High	High		89.3	102.5	2.05	7.64	91.4	87.8	88.8	107.1	93.5	107	0.19	0	16.5585	4
Q8TCS8	Polyribonucleotide nucleotidyltransferase 1, mitochondrial [OS=Homo sapiens]	FALSE	0.871	0	21.8846	9.32312	7	9	7	1	783	85.897	7.77	High	High	High	High	High	High		91.9	105.5	12.92	12.06	93	103.2	79.5	103.6	93.9	119.1	0.355	0	25.3307	7
O43175	D-3-phosphoglycerate dehydrogenase [OS=Homo sapiens]	FALSE	0.871	0	90.0929	37.1482	16	49	16	1	533	56.614	6.71	High	High	High	High	High	High		92.4	106.1	9.99	5.54	101.5	83	92.7	100.7	112.4	105.3	5.422	0	158.469	16
Q16181	Septin-7 [OS=Homo sapiens]	FALSE	0.871	0	52.6593	30.4348	12	41	11	1	437	50.648	8.63	High	High	High	High	High	High		94.2	108.2	7.81	4.74	102.5	88.4	91.7	102.7	112.9	109	3.262	1	107.549	12
P35251-1	Replication factor C subunit 1 [OS=Homo sapiens]	FALSE	0.87	0.000352609	8.38744	2.61324	2	2	2	1	1148	128.175	9.36	High	High	Not Found	High	High	Not Found		91.7	105.4	6.03	8.76	95.6	87.8		98.9	111.9		0.072	0	6.26671	2
P09972	Fructose-bisphosphate aldolase C [OS=Homo sapiens]	FALSE	0.87	0	75.4996	32.6923	11	115	5	1	364	39.431	6.87	High	High	High	High	High	High		91.5	105.1	1.49	1.7	91.9	92.6	89.9	104.8	103.5	107	3.962	0	439.525	11
P22102-1	trifunctional purine biosynthetic protein adenosine-3 [OS=Homo sapiens]	FALSE	0.87	0	100.939	27.9208	22	66	22	1	1010	107.699	6.7	High	High	High	High	High	High		92.5	106.4	2	1.22	91.7	94.7	91.3	107.3	104.9	106.9	2.162	0	217.396	22
Q8N7H5	RNA polymerase II-associated factor 1 homolog [OS=Homo sapiens]	FALSE	0.87	0	18.9527	14.8776	6	11	6	1	531	59.939	4.63	High	High	High	High	High	High		92.6	106.4	4.45	4.48	87.8	94.9	95	111.8	103	104.3	0.453	0	30.8535	6
Q9H993	protein-glutamate O-methyltransferase [OS=Homo sapiens]	FALSE	0.87	0.00365253	5.40352	4.98866	2	2	2	1	441	51.14	5.76	High	Not Found	High	High	Not Found	High		93	106.9	1.17	2.83	92.2		93.7	109		104.7	0.222	0	5.72866	2
Q7Z3B4	Nucleoporin p54 [OS=Homo sapiens]	FALSE	0.87	0	18.0672	10.6509	5	10	5	1	507	55.401	7.02	High	High	High	High	High	High		94.1	108.3	5.29	4.04	98.3	95.5	88.6	105.3	106.2	113.3	0.509	0	32.9409	5
Q96EY7-1	pentatricopeptide repeat domain-containing protein 3, mitochondrial [OS=Homo sapiens]	FALSE	0.869	0	12.2202	8.56313	4	5	4	1	689	78.5	6.42	High	Not Found	High	High	Not Found	High		92.6	106.5	9.8	2.1	86.2		99	108.1		104.9	0.227	0	14.6921	4
O60568	Procollagen-lysine,2-oxoglutarate 5-dioxygenase 3 [OS=Homo sapiens]	FALSE	0.869	0	30.0144	13.0081	9	14	9	1	738	84.731	6.05	High	High	High	High	High	High		90.2	103.8	5.68	3.62	96	88.3	86.3	99.6	106.9	104.8	0.632	0	41.5228	9
P48507	Glutamate--cysteine ligase regulatory subunit [OS=Homo sapiens]	FALSE	0.869	0	11.562	11.3139	2	3	2	1	274	30.708	6.02	High	High	Not Found	High	High	Not Found		90.6	104.2	1.87	5.1	89.4	91.8		100.5	108		0.701	0	10.6413	2
P60866-2	Isoform 2 of 40S ribosomal protein S20 [OS=Homo sapiens]	FALSE	0.869	0	23.8619	22.5352	4	42	4	1	142	15.995	9.32	High	High	High	High	High	High		92.2	106.1	2.78	2.11	93.3	89.2	93.9	105.6	108.5	104.1	12.895	0	121.718	4
Q7Z2Z2	Elongation factor Tu GTP-binding domain-containing protein 1 [OS=Homo sapiens]	FALSE	0.869	0.00239521	6.83124	2.76786	2	2	2	1	1120	125.35	5.91	High	Not Found	High	High	Not Found	High		94.3	108.6	4.46	0.76	91.3		97.3	109.1		108	0.08	0	4.38546	2
Q12929	Epidermal growth factor receptor kinase substrate 8 [OS=Homo sapiens]	FALSE	0.869	0	23.1177	9.97567	5	10	5	1	822	91.824	7.5	High	High	High	High	High	High		90.6	104.3	14.31	8.68	84.4	105.5	81.9	106.8	94.3	111.9	0.359	0	24.7015	5
P48449-1	lanosterol synthase [OS=Homo sapiens]	FALSE	0.868	0	30.2242	9.97268	6	14	6	1	732	83.255	6.61	High	High	High	High	High	High		92.8	106.9	13.46	9.84	104.1	79.4	94.9	97	117.9	105.7	0.567	0	45.0106	6
Q641Q2	WASH complex subunit FAM21A [OS=Homo sapiens]	FALSE	0.868	0.00292778	5.99815	1.49142	2	2	2	1	1341	147.095	4.81	High	High	Not Found	High	High	Not Found		91.2	105	5.01	0.46	88	94.4		105.4	104.7		0.068	0	2.94364	2
Q9NQC3	Reticulon-4 [OS=Homo sapiens]	FALSE	0.868	0	52.7761	16.2752	9	32	9	1	1192	129.851	4.5	High	High	High	High	High	High		90.9	104.7	1.56	1.08	90.5	89.8	92.5	103.4	105.3	105.5	0.778	0	128.699	9
Q9NTJ5	Phosphatidylinositide phosphatase SAC1 [OS=Homo sapiens]	FALSE	0.868	0.000352609	8.98864	7.15503	4	5	4	1	587	66.924	7.12	High	High	High	High	High	High		93.2	107.3	20.68	15.04	72.2	97.4	110	125.5	101.8	94.7	0.301	0	12.3216	4
Q9UHD1	cysteine and histidine-rich domain-containing protein 1 [OS=Homo sapiens]	FALSE	0.868	0	28.4054	33.7349	7	11	7	1	332	37.466	7.87	High	High	High	High	High	High		91.8	105.8	1.47	2.48	90.4	93.1	92	107.9	102.8	106.6	0.957	0	34.2921	7
P41214	Eukaryotic translation initiation factor 2d [OS=Homo sapiens]	FALSE	0.868	0	16.6046	10.274	4	6	4	1	584	64.666	7.65	High	Not Found	High	High	Not Found	High		90	103.7	2.66	0.56	91.7		88.3	104.1		103.3	0.322	0	17.6505	4
P17275	transcription factor jun-B [OS=Homo sapiens]	FALSE	0.868	0.000352609	9.41437	12.1037	3	3	3	1	347	35.857	9.22	High	High	Not Found	High	High	Not Found		94.6	109.1	21	11.44	80.6	108.7		117.9	100.2		0.638	0	8.5506	3
Q8TBC4-1	NEDD8-activating enzyme E1 catalytic subunit [OS=Homo sapiens]	FALSE	0.868	0	27.9865	23.1102	8	11	8	1	463	51.819	5.45	High	High	High	High	High	High		93.1	107.3	7.44	6.12	85.4	98.8	95.1	113.3	100.3	108.2	0.931	0	26.6583	8
Q8WWI1-3	Isoform 3 of LIM domain only protein 7 [OS=Homo sapiens]	FALSE	0.867	0	176.905	39.2884	43	98	43	1	1349	153.575	7.75	High	High	High	High	High	High		92.2	106.3	3.44	3.73	89.2	95.6	91.9	109.9	102.1	107	2.328	0	313.972	43
O14562	Ubiquitin domain-containing protein UBFD1 [OS=Homo sapiens]	FALSE	0.867	0.0025385	6.38394	6.14887	2	3	2	1	309	33.361	5.77	High	High	Not Found	High	High	Not Found		93.3	107.5	6.73	0.98	88.8	97.7		108.3	106.8		0.359	0	5.76266	2
Q9Y4P3	Transducin beta-like protein 2 [OS=Homo sapiens]	FALSE	0.867	0	15.666	11.8568	5	8	5	1	447	49.766	9.44	High	High	High	High	High	High		92.9	107.1	1.84	1.43	94.1	91.7		106	108.2		0.562	0	21.573	5
O15160	DNA-directed RNA polymerases I and III subunit RPAC1 [OS=Homo sapiens]	FALSE	0.867	0	21.5295	13.8728	3	8	3	1	346	39.225	5.5	High	High	High	High	High	High		91.5	105.5	3.13	2.88	88.2	93.1	93.1	105.8	108.3	102.3	1.054	0	23.8611	3
Q9Y3E5	Peptidyl-tRNA hydrolase 2, mitochondrial [OS=Homo sapiens]	FALSE	0.867	0	11.7838	28.4916	3	5	3	1	179	19.181	8.73	High	High	High	High	High	High		92.8	107	2.09	5.08		91.4	94.2		103.2	110.9	0.874	0	16.3085	3
P19388	DNA-directed RNA polymerases I, II, and III subunit RPABC1 [OS=Homo sapiens]	FALSE	0.867	0	12.8116	22.8571	4	7	4	1	210	24.536	5.95	High	High	High	High	High	High		91	105	6.65	8.43	91.9	84.6	96.6	106.8	112.9	95.4	1.031	0	19.8494	4
P21926	CD9 antigen [OS=Homo sapiens]	FALSE	0.866	0	15.0962	13.5965	5	12	5	1	228	25.399	7.15	High	High	High	High	High	High		90.8	104.8	5.74	4.21	96.3	86	90	100	108.8	105.5	6.499	0	28.9483	5
P46734-3	Isoform 2 of Dual specificity mitogen-activated protein kinase kinase 3 [OS=Homo sapiens]	FALSE	0.866	0.000352609	7.29362	6.53409	2	3	2	1	352	39.914	7.46	High	High	High	High	High	High		89.8	103.6	11.53	6.49	86.6	101.3	81.4	101.6	98.2	111.2	0.202	0	9.04353	2
P17858-1	ATP-dependent 6-phosphofructokinase, liver type [OS=Homo sapiens]	FALSE	0.866	0	48.6579	16.1538	10	28	8	1	780	84.964	7.5	High	High	High	High	High	High		92.7	107	5.81	5.01	86.4	95.9	95.6	113	105.5	102.6	0.945	0	79.2704	10
Q92541	RNA polymerase-associated protein RTF1 homolog [OS=Homo sapiens]	FALSE	0.866	0	34.5395	14.3662	10	12	10	1	710	80.265	8.15	High	High	High	High	High	High		92.4	106.7	8.02	5.9	93.6	99.2	84.5	108	99.9	112.3	0.73	0	33.3894	10
O60825-1	6-phosphofructo-2-kinase/fructose-2,6-bisphosphatase 2 [OS=Homo sapiens]	FALSE	0.866	0	19.7078	13.2673	7	11	7	1	505	58.44	8.38	High	High	High	High	High	High		92.1	106.4	9.23	7.31	99.4	82.7	94.2	98.6	114.2	106.3	0.512	0	24.2348	7
P31949	protein S100-A11 [OS=Homo sapiens]	FALSE	0.866	0	36.4066	56.1905	7	67	7	1	105	11.733	7.12	High	High	High	High	High	High		91.4	105.6	2.02	3.41	93.5	90	90.8	101.5	108	107.4	25.827	0	177.24	7
O95202-1	LETM1 and EF-hand domain-containing protein 1, mitochondrial [OS=Homo sapiens]	FALSE	0.865	0	54.7105	21.7862	13	30	13	1	739	83.302	6.7	High	High	High	High	High	High		90.5	104.6	5.53	3.25	90.9	85.3	95.3	105.5	107.5	100.9	1.228	0	98.2322	13
P06731	Carcinoembryonic antigen-related cell adhesion molecule 5 [OS=Homo sapiens]	FALSE	0.865	0	23.3515	6.41026	4	19	4	1	702	76.747	5.92	High	High	High	High	High	High		95	109.9	17.37	8.41	98.3	109.6	77.1	106.7	102.7	120.3	0.509	0	58.1508	4
P49189	4-trimethylaminobutyraldehyde dehydrogenase [OS=Homo sapiens]	FALSE	0.865	0	52.4687	24.6964	11	40	11	1	494	53.767	5.87	High	High	High	High	High	High		92.4	106.8	2.04	1.76	93.9	92.8	90.3	105.1	106.5	108.8	2.594	0	125.971	11
Q9UKK9	ADP-sugar pyrophosphatase [OS=Homo sapiens]	FALSE	0.864	0	36.5571	25.5708	6	17	6	1	219	24.312	4.94	High	High	High	High	High	High		92.9	107.4	6.69	6.05	90.2	88.4	100	108.6	113.2	100.4	3.642	0	67.5351	6
Q9P2N5	RNA-binding protein 27 [OS=Homo sapiens]	FALSE	0.864	0.00292778	5.72386	2.16981	2	2	2	1	1060	118.645	9.19	High	High	Not Found	High	High	Not Found		93.4	108.1	25.84	18.45	110.4	76.3		94	122.2		0.099	0	5.59617	2
Q5T8D3-3	Isoform 3 of Acyl-CoA-binding domain-containing protein 5 [OS=Homo sapiens]	FALSE	0.864	0	28.1345	16.381	7	11	7	1	525	58.94	5.26	High	High	High	High	High	High		92.2	106.7	5.25	2.98	97.2	92	87.5	103.1	108	109	0.887	0	33.1161	7
Q9Y2W1	Thyroid hormone receptor-associated protein 3 [OS=Homo sapiens]	FALSE	0.864	0	88.9326	22.8272	21	53	20	1	955	108.601	10.15	High	High	High	High	High	High		91.2	105.6	0.91	0.84	90.8	90.7	92.2	105.8	106.3	104.6	1.593	1	153.498	21
Q14651	Plastin-1 [OS=Homo sapiens]	FALSE	0.864	0	133.988	40.5405	25	123	20	1	629	70.209	5.41	High	High	High	High	High	High		93.2	107.8	2.85	2.07	95.8	90.5	93.2	105.9	110.3	107.3	9	5	405.656	25
Q92667	A-kinase anchor protein 1, mitochondrial [OS=Homo sapiens]	FALSE	0.864	0	24.3061	9.52381	7	8	7	1	903	97.281	4.94	High	High	High	High	High	High		90.1	104.3	9	5.86	97.9	90.7	81.7	97.4	109.1	106.4	0.399	0	21.6553	7
P29590	Protein PML [OS=Homo sapiens]	FALSE	0.864	0	23.1207	8.5034	7	13	7	1	882	97.489	6.21	High	High	High	High	High	High		93.7	108.5	6.1	5.88	99.7	93.1	88.4	101.2	112.6	111.8	0.468	0	34.0881	7
P49419-2	Isoform 2 of Alpha-aminoadipic semialdehyde dehydrogenase [OS=Homo sapiens]	FALSE	0.863	0	73.6581	38.7476	16	49	16	1	511	55.331	6.86	High	High	High	High	High	High		92	106.6	6.3	3.41	92.2	86.2	97.7	107.2	109.9	102.7	3.894	0	166.665	16
Q13442	28 kDa heat- and acid-stable phosphoprotein [OS=Homo sapiens]	FALSE	0.863	0	53.2302	46.9613	10	44	10	1	181	20.618	8.87	High	High	High	High	High	High		93.6	108.5	5.46	4.66	99.4	89.8	91.7	102.7	112.2	110.5	24.119	0	133.489	10
Q9Y6A5	Transforming acidic coiled-coil-containing protein 3 [OS=Homo sapiens]	FALSE	0.863	0	14.8496	6.68258	4	6	4	1	838	90.304	5.05	High	High	High	High	High	High		93.2	108	3.88	4.28	97.4	91.3	90.9	104.1	106.7	113.1	0.216	0	15.8777	4
P30042-1	ES1 protein homolog, mitochondrial [OS=Homo sapiens]	FALSE	0.863	0	14.1173	12.3134	3	6	3	1	268	28.153	8.27	High	High	High	High	High	High		93.2	108	4.05	1.18	90.5	95.8		108.9	107.1		0.848	0	21.1858	3
P07951-2	Isoform 2 of Tropomyosin beta chain [OS=Homo sapiens]	FALSE	0.863	0	85.0318	47.5352	16	99	4	1	284	32.97	4.67	High	High	High	High	High	High		92.7	107.4	5.19	3.39	87.1	95.2	95.7	111.4	106.6	104.3	12.503	0	279.64	16
Q14232	Translation initiation factor eIF-2B subunit alpha [OS=Homo sapiens]	FALSE	0.862	0	14.1172	14.7541	4	8	4	1	305	33.691	7.33	High	High	High	High	High	High		89.6	103.9	5.4	4.01	84	92.7	92.1	108.7	102.1	100.9	0.896	0	24.3788	4
Q9UBL3-1	Set1/Ash2 histone methyltransferase complex subunit ASH2 [OS=Homo sapiens]	FALSE	0.862	0.000212179	10.7711	4.61783	4	5	4	1	628	68.679	5.69	High	High	High	High	High	High		94.2	109.2	3.08	1.38	92.1		96.2	110.3		108.1	0.292	0	6.65436	4
[truncated: 588 more rows]
